# Supplementary material for: Integrative transcriptome and WGCNA analysis reveal key genes mainly in response to Alternaria alternata in Populus simonii × P. nigra
Source: Front Plant Sci. 2025 Feb 17;16:1540718. doi: 10.3389/fpls.2025.1540718 (PMC11873080; doi:10.3389/fpls.2025.1540718)
Supplement: Supplementary file 2 [file Table1.xlsx]

## Sheet: Supplementary Tables Catalogs
Supplementary Tables Catalogs
Table	Content
Supplementary Table S1	Primers for qRT-PCR verification of DEGs
Supplementary Table S2	Reads quality of transcriptome
Supplementary Table S3	GO enrichment of DEGs is induced by pathogenic infection
Supplementary Table S4	KEGG enrichment of DEGs is induced by pathogenic infection
Supplementary Table S5	DEGs information related to TFs
Supplementary Table S6	Detailed information on disease resistance related DEGs
Supplementary Table S7	Detailed information of genes in different disease resistance related modules
Supplementary Table S8	Expression of 16 hub genes

## Sheet: Supplementary Table S1
Supplementary Table S1. Primers for qRT-PCR verification of DEGs
Primer name	Sequence (5' to 3'）
Px_M00269-F	GCATTCCACACGCTGGGTTGA
Px_M00269-R	GCTTGGCAGGCTGACTCTAACT
Px_M00592-F	ACAGGCTCTGGCTACTGGAAGG
Px_M00592-R	AGGCTGTGGTTTCAGTGCTTGC
Px_M00770-F	TGGGTTGGTAGGAGTCGCAAGA
Px_M00770-R	GCTCCGCCTTCCAATACCTTGT
Px_M01665-F	TGATGAGTGCGGTTGGCTTGG
Px_M01665-R	ACCACCTTCCAGCTCCATACCT
Px_M01841-F	GCTGAAGTCCGGCTTGGAATGG
Px_M01841-R	CCTGGTGGTGGAGTGCTCAACT
Px_M02876-F	GCCACCGCCACAACAACAAC
Px_M02876-R	GCCGCTCCGTAACTCTCCTCTA
Px_M03517-F	GAGCAGCAGCAGCAGCAGAT
Px_M03517-R	GCGAGGCAATGATCCAGGGATG
Px_M04852-F	AGACTCCTGGTGCAGCTAGAGC
Px_M04852-R	TGAATTGGCAGCGGCAACTACA
Px_M05829-F	TGGCAGAGCAAGAGGTGAAGAA
Px_M05829-R	TGGAGGTGGTGGAGCCGTAA

## Sheet: Supplementary Table S2
Supplementary Table S2. Reads quality of transcriptome
Sample	Raw reads	Clean reads	Mapped reads	Mapped rates (%)	Clean Reads Q20 (%)	Clean Reads Q30 (%)	GC(%)
0d1	55306056	54465114	51054600	93.74	98.39	95.21	43.54
0d2	58998846	58159506	54820734	94.26	98.65	96.02	43.94
0d3	56831488	55913274	52645912	94.16	98.43	95.39	44.12
2d1	50976312	50236880	47366328	94.29	98.56	95.74	43.37
2d2	50681554	49839014	46421470	93.14	98.52	95.7	43.31
2d3	48427500	47733026	44725140	93.7	98.48	95.45	43.3
3d1	46543158	45819476	43008228	93.86	98.55	95.75	43.39
3d2	48253854	47562776	44810535	94.21	98.44	95.3	43.36
3d3	47185058	46491216	43711681	94.02	98.6	95.88	43.45
4d1	46676342	45697514	42836515	93.74	98.28	95.07	43.56
4d2	48553168	47817418	44990446	94.09	98.51	95.58	43.5
4d3	50285328	49490052	46672187	94.31	98.37	95.15	43.4
5d1	55486846	54456798	51459851	94.5	98.45	95.55	43.37
5d2	59738070	58800908	55216584	93.9	98.55	95.76	43.66
5d3	88644156	87454734	82287038	94.09	98.67	96.05	43.65
Average	5.41725e+07	5.33292e+07	5.01351e+07	94	98.5	95.57	43.54

## Sheet: Supplementary Table S3
Supplementary Table S3. GO enrichment of DEGs is induced by pathogenic infection
ID	Term	classification	all	pvalue	select
GO:0009532	plastid stroma	Cellular Component	785	8.62144e-30	552
GO:0009570	chloroplast stroma	Cellular Component	776	3.36889e-29	545
GO:0009579	thylakoid	Cellular Component	530	1.58857e-26	388
GO:0009526	plastid envelope	Cellular Component	883	1.86987e-24	595
GO:0009507	chloroplast	Cellular Component	2319	5.55777e-22	1393
GO:0009536	plastid	Cellular Component	2418	7.48582e-21	1441
GO:0031976	plastid thylakoid	Cellular Component	431	7.62407e-20	311
GO:0009534	chloroplast thylakoid	Cellular Component	428	2.2545e-19	308
GO:0034357	photosynthetic membrane	Cellular Component	353	3.67854e-19	261
GO:0016491	oxidoreductase activity	Molecular Function	996	4.26525e-10	607
GO:0016168	chlorophyll binding	Molecular Function	21	1.89616e-05	20
GO:0019203	carbohydrate phosphatase activity	Molecular Function	29	0.000100071	25
GO:0031409	pigment binding	Molecular Function	18	0.000119624	17
GO:0016759	cellulose synthase activity	Molecular Function	25	0.000142012	22
GO:0019200	carbohydrate kinase activity	Molecular Function	35	0.000492816	28
GO:0046527	glucosyltransferase activity	Molecular Function	212	0.000646065	133
GO:0015066	alpha-amylase inhibitor activity	Molecular Function	11	0.000689326	11
GO:0016758	hexosyltransferase activity	Molecular Function	363	0.000912809	217
GO:0050896	response to stimulus	Biological Process	6613	3.32435e-13	3600
GO:0015979	photosynthesis	Biological Process	172	3.51763e-12	132
GO:0019684	photosynthesis, light reaction	Biological Process	132	4.24433e-11	104
GO:0044262	cellular carbohydrate metabolic process	Biological Process	403	7.2404e-10	266
GO:0034637	cellular carbohydrate biosynthetic process	Biological Process	213	3.46747e-08	148
GO:1901700	response to oxygen-containing compound	Biological Process	2237	6.04592e-08	1260
GO:0009605	response to external stimulus	Biological Process	1945	1.76205e-07	1100

## Sheet: Supplementary Table S4
Supplementary Table S4. KEGG enrichment of DEGs is induced by pathogenic infection
ID	Pathway	Level2	classification	all	pvalue	select
ko04146	Peroxisome	Transport and catabolism	Cellular Processes	110	0.0124157	66
ko04016	MAPK signaling pathway - plant	Signal transduction	Environmental Information Processing	133	0.00111038	83
ko04626	Plant-pathogen interaction	Environmental adaptation	Organismal Systems	210	0.0195598	118
ko00053	Ascorbate and aldarate metabolism	Carbohydrate metabolism	Metabolism	55	8.73806e-08	46
ko00071	Fatty acid degradation	Lipid metabolism	Metabolism	51	7.61031e-07	42
ko00710	Carbon fixation in photosynthetic organisms	Energy metabolism	Metabolism	88	7.90926e-05	61
ko00030	Pentose phosphate pathway	Carbohydrate metabolism	Metabolism	79	0.000147146	55
ko00100	Steroid biosynthesis	Lipid metabolism	Metabolism	37	0.000229919	29
ko00260	Glycine, serine and threonine metabolism	Amino acid metabolism	Metabolism	89	0.000304471	60
ko00350	Tyrosine metabolism	Amino acid metabolism	Metabolism	39	0.000324505	30
ko00010	Glycolysis / Gluconeogenesis	Carbohydrate metabolism	Metabolism	147	0.000530669	92
ko00270	Cysteine and methionine metabolism	Amino acid metabolism	Metabolism	137	0.00125757	85
ko00500	Starch and sucrose metabolism	Carbohydrate metabolism	Metabolism	163	0.00145777	99
ko00670	One carbon pool by folate	Metabolism of cofactors and vitamins	Metabolism	24	0.00239638	19
ko00564	Glycerophospholipid metabolism	Lipid metabolism	Metabolism	100	0.00306943	63
ko00196	Photosynthesis - antenna proteins	Energy metabolism	Metabolism	20	0.0044941	16
ko00750	Vitamin B6 metabolism	Metabolism of cofactors and vitamins	Metabolism	11	0.00481121	10
ko00520	Amino sugar and nucleotide sugar metabolism	Carbohydrate metabolism	Metabolism	164	0.0050895	97
ko00052	Galactose metabolism	Carbohydrate metabolism	Metabolism	80	0.00522675	51
ko00592	alpha-Linolenic acid metabolism	Lipid metabolism	Metabolism	45	0.00532689	31
ko00051	Fructose and mannose metabolism	Carbohydrate metabolism	Metabolism	84	0.00607827	53
ko00860	Porphyrin metabolism	Metabolism of cofactors and vitamins	Metabolism	70	0.00677355	45
ko00400	Phenylalanine, tyrosine and tryptophan biosynthesis	Amino acid metabolism	Metabolism	63	0.00701099	41
ko00330	Arginine and proline metabolism	Amino acid metabolism	Metabolism	78	0.00920887	49

## Sheet: Supplementary Table S5
Supplementary Table S5. DEGs information related to transcription factor familys
Gene Family	Gene ID	0d1:FPKM	0d2:FPKM	0d3:FPKM	2d1:FPKM	2d2:FPKM	2d3:FPKM	3d1:FPKM	3d2:FPKM	3d3:FPKM	4d1:FPKM	4d2:FPKM	4d3:FPKM	5d1:FPKM	5d2:FPKM	5d3:FPKM	log2FC	P value	Q value
bHLH	Px_M00008	0.489533	0.198525	0.208585	0.0292412	0.0602134	0.0629186	0	0.0922874	0	0	0	0	0.0269272	0.0257968	0	-4.046588817	0.055882499	0.149875777
WRKY	Px_M00017	2.35054	1.58265	2.41703	1.24326	1.45843	1.07444	1.47028	0.964875	1.00792	0.386696	0.769399	1.29363	0.506748	0.170815	0.198136	-2.830358639	1.14E-05	0.000130171
WRKY	Px_M00019	0.622257	0.681346	0.357936	0.401427	0.895502	0.215939	0.294742	0.633467	0.145434	0.522687	0.284581	0.479445	0.24644	0.0590237	0	-2.536806559	0.21855787	0.403044882
bZIP	Px_M00020	158.614	184.185	158.026	118.444	109.757	116.311	131.366	109.685	117.307	131.362	117.118	146.999	132.685	92.9527	102.296	-0.487913058	0.323627791	0.529505649
ERF	Px_M00038	32.7994	43.4424	50.7642	65.5285	61.0839	62.7291	73.2177	67.6033	63.4867	56.8163	74.2151	72.7099	59.3048	62.7205	62.6447	0.698542502	0.162918296	0.328759305
ERF	Px_M00040	5.2441	0.68358	2.00075	0.172604	0.355426	0.185697	0.0633662	0.30264	0.3752	0.256849	0.122363	0.1178	0.105964	0.456819	0.915254	-2.150288469	0.136617377	0.290503147
ERF	Px_M00041	31.0433	24.996	18.9755	37.8511	43.8992	44.8094	35.1915	35.3769	41.7508	47.6275	37.7654	39.9519	49.8844	69.1002	78.8895	1.594981672	0.001729862	0.009605289
bZIP	Px_M00043	0	0	0	0	0	0.153681	0	0	0	0	0	0	0	0	0
MYB	Px_M00045	14.4016	9.51029	13.3514	26.0203	28.3355	19.407	42.7579	28.1802	25.0191	16.6759	19.3178	47.8174	18.5222	21.3781	16.3841	0.742230929	0.154055988	0.316071902
WRKY	Px_M00046	0.0570082	0.104036	0.054654	0.122589	0.567981	0	0.135015	2.06348	0.13324	0.0684087	0.52144	0.188248	0.169333	0	0.0361136	-0.152200856	1	1
NAC	Px_M00061	0	0	0	0	0	0	0	0	0	0	0	0	0	0	0
NAC	Px_M00065	9.49365	5.78804	3.06108	0.77815	1.55523	0.68944	0.70578	1.05941	0.646754	0.817377	0.827473	0.562317	2.19187	1.97871	1.2136	-1.653372495	0.018986904	0.065958704
bHLH	Px_M00073	45.7512	45.2943	40.1069	35.1541	33.5554	33.4871	33.4405	42.2479	35.787	36.9863	33.0665	30.2402	44.2869	38.1473	38.8171	0.02678125	0.955818555	1
bZIP	Px_M00075	3.40587	5.03668	4.44745	13.9954	11.0727	11.2305	11.2417	12.1109	12.6952	10.0765	10.9213	9.67378	9.20564	6.16415	6.50985	0.87851646	0.099333453	0.229926282
NAC	Px_M00106	13.7269	12.7976	13.5224	11.1869	11.9805	10.0564	14.5116	16.2244	12.7168	8.25985	12.1917	13.7735	11.0107	4.8308	4.058	-0.966275595	0.065671699	0.169376005
bZIP	Px_M00145	0.0153193	0.0279567	0.117493	0	0	0	0	0.0173281	0.0358044	0	0	0.0168621	0.0303355	0	0	-2.627409553	0.515929648	0.723892764
NAC	Px_M00151	2.77402	6.72174	4.49154	11.599	12.5906	17.8983	12.7746	11.7492	12.5347	16.0521	15.8583	14.2491	17.5171	26.1666	27.1013	2.542216474	2.30E-05	0.000240564
WRKY	Px_M00160	31.3773	33.4911	20.0876	65.5269	62.2837	30.3267	72.0205	70.0656	72.9462	42.1464	51.9569	94.5422	45.2406	17.98	17.0957	-0.035812666	0.963038922	1
bHLH	Px_M00163	20.6249	19.4805	25.3117	23.7518	18.1168	23.7183	16.1325	21.5544	22.6111	13.1818	17.1734	26.3465	18.389	9.0948	10.0285	-0.727150774	0.162119822	0.327782498
bZIP	Px_M00196	0.439582	0.235943	0.272689	0.27802	0.601123	0.508487	0.398059	0.321733	0.24174	0.124115	0.236514	0.398465	0.307223	0.0981087	0.081902	-0.960563616	0.529283554	0.736312203
NAC	Px_M00241	11.0256	5.83458	10.2675	13.8351	10.4577	6.2095	13.7416	22.5317	17.9276	10.357	8.72492	15.5826	15.059	3.36959	2.50041	-0.426205716	0.579750929	0.779025982
bHLH	Px_M00242	0.998876	0.130206	0	0	0	0	0.168977	0	0	0	0.163151	0.157067	0	0	0		0.424392601	0.636234158
bZIP	Px_M00281	4.46279	5.67056	2.81901	14.9556	22.2548	16.9585	15.8294	15.4978	17.1079	29.0535	17.215	15.9073	15.6304	23.223	32.5908	2.684373755	0.000669085	0.004353976
ERF	Px_M00289	1.33416	0.983263	0.590336	0.827581	1.24971	2.25557	1.03299	1.16085	1.07938	0.615754	0.880038	0.84722	2.28627	2.57968	2.79554	1.572342498	0.051656157	0.141275476
bZIP	Px_M00293	5.15443	4.83389	4.38003	19.9988	20.0432	21.0641	19.9912	16.5634	18.7549	15.7442	16.4149	20.502	15.0526	12.7415	14.3885	1.698734085	0.000919718	0.005695616
ERF	Px_M00337	26.27	18.7188	18.5565	9.55805	7.56996	7.93204	6.23061	9.58263	8.39067	9.98357	8.10071	7.27593	10.2122	10.1078	9.84293	-0.925299315	0.068596819	0.175143238
MYB	Px_M00354	30.1185	19.7	16.7423	11.9472	12.2648	12.3461	11.6768	14.7738	12.7383	12.3786	11.72	13.1963	14.5564	18.6297	17.2065	-0.228079639	0.639348185	0.826495713
MYB	Px_M00357	0.832739	1.80843	1.43703	3.38444	3.24493	3.23659	3.41191	3.67355	4.32075	3.43749	3.21812	4.2347	3.52886	2.812	2.72202	1.28412127	0.031872049	0.098424083
ERF	Px_M00362	6.14955	8.36009	6.51619	14.9639	12.4577	12.3262	12.7953	13.8274	14.3728	13.1454	12.0695	17.1825	12.7937	6.63605	6.57682	0.387040793	0.460889656	0.671491144
NAC	Px_M00372	0.203673	0.33039	0.607481	0.364978	0.676406	0.968571	0.214384	0.691139	0.502471	0.46165	0.284616	0.174365	0.829037	0.515179	0.58777	0.861315337	0.349877617	0.557865319
bHLH	Px_M00376	65.5784	45.5884	48.7428	58.2949	51.2139	50.5606	63.9948	57.7417	61.9531	62.3836	59.7748	57.7073	53.4202	58.4171	64.5083	0.308686624	0.512687231	0.720991544
WRKY	Px_M00382	0.856179	0.0651029	0.136804	0.690417	0.236951	0.0825322	0.0844883	0.80704	0	0.171233	0.163151	0.628268	0.28257	0.203031	0.225989	-0.458097651	0.893402072	0.995848401
bHLH	Px_M00417	4.43059	4.1662	4.18277	5.61829	6.79548	7.00298	5.7672	6.23576	4.97998	5.47895	5.37503	4.85816	5.99411	9.64031	9.27708	1.159263325	0.029193871	0.092010713
bHLH	Px_M00423	0.157257	0	0.301526	0.760868	0.609302	0.363815	0.372438	2.0456	1.01074	0.471764	0.449498	0.259641	1.16776	0.820409	0.946385	2.776378689	0.090151138	0.21397451
WRKY	Px_M00432	942.722	476.492	498.532	92.8057	145.774	142.166	74.6131	126.388	50.7985	93.6257	110.773	76.1854	151.872	220.404	178.321	-1.625625642	0.003999752	0.019229189
ERF	Px_M00437	0.0453271	0.620392	0	136.995	30.2572	10.5389	80.6734	84.1867	375.077	650.47	349.349	51.3886	14.8997	4.0415	72.9045	7.411041485	0.020235086	0.069370262
ERF	Px_M00438	0.290778	0.720168	0.477891	65.0295	16.6466	8.98555	25.5788	24.1512	135.096	410.389	123.96	10.7449	8.71929	36.0924	124.626	7.140430345	0.006495988	0.028339185
ERF	Px_M00443	0	0	0	0	0.150977	0	0	0	0	0	0	0	0	0	0
ERF	Px_M00457	3.68164	0.565789	1.37469	0.125004	0.214507	0.224144	0.0917827	0.394523	0.0905764	0.139512	0.0886185	0.255942	0.115112	0.0367599	0.0982	-4.398725035	0.013599177	0.050666155
ERF	Px_M00459	81.1023	75.6862	61.6092	82.5941	88.3982	87.2075	94.9113	70.6033	80.5217	73.6156	75.6517	89.4008	74.5264	81.8958	72.0707	0.222457955	0.676245705	0.855456117
ERF	Px_M00462	0.179548	1.02395	0.903701	0.579146	0.397525	0.675001	0.159461	0.710822	0.681917	0.0538636	0.307928	0.642297	0.133329	0.127732	0.0284351	-2.780359667	0.064747868	0.167770721
bHLH	Px_M00485	2.05483	0.200889	1.1257	0	0	0	0.0869022	0	0	0	0	0	0.0726607	0.139221	0.0464891	-3.561432635	0.034182581	0.104085669
bHLH	Px_M00486	1.75056	0.513428	0.959013	0.0336106	0	0	0	0.0353592	0	0	0	0	0	0.0296515	0.0396053	-5.239669763	0.000125696	0.001048853
bHLH	Px_M00487	1.98261	1.23091	1.09733	2.43935	2.35317	1.89145	0.919734	2.10387	0.812104	0.662222	1.12172	1.84481	1.17375	0.891826	0.725082	-0.519064389	0.459828991	0.670641939
bHLH	Px_M00518	1.51942	0	0.13873	0	0	0	0	0.0818407	0	0	0	0	0	0	0.0458343	-4.848782943	0.234128897	0.423320256
ERF	Px_M00521	2.52825	2.55731	2.21716	0.59003	0.585798	0.498762	0.673041	0.753739	0.618388	0.39981	0.425756	0.366734	0.912032	0.501939	0.297972	-2.040720059	0.002397021	0.012584651
bHLH	Px_M00531	0	0	0	0	0	0	0	0	0	0.050117	0	0	0	0	0.0264572	Inf	0.994253538	1
WRKY	Px_M00566	11.8716	9.35527	9.53372	6.44428	5.35495	6.95541	6.66383	8.17469	6.26095	7.19221	6.54427	7.00025	9.76967	6.83686	6.94662	-0.271512357	0.617066912	0.811902811
WRKY	Px_M00567	0.329065	0.600522	0.157738	41.3071	20.0809	32.7832	19.3373	32.5223	43.6941	100.643	48.9105	25.3996	40.3597	88.8017	116.449	8.072118491	5.14E-09	1.31E-07
WRKY	Px_M00588	7.37952	6.53951	6.42235	4.87039	6.45064	4.96924	6.42173	5.34028	5.96454	3.18994	4.20651	5.99253	4.02174	1.5331	1.79178	-1.419674443	0.013075313	0.04916263
NAC	Px_M00592	30.7686	87.643	57.8593	117.583	143.403	141.681	145.613	152.074	127.043	190.395	168.471	133.363	263.507	222.876	176.394	2.03980725	7.53E-05	0.000674719
NAC	Px_M00593	32.4204	37.8801	27.2674	24.0978	32.3337	23.3246	29.8761	32.6467	24.2278	26.3906	28.3658	29.2935	30.1913	31.7131	34.6574	0.154078236	0.764487013	0.91767436
NAC	Px_M00594	6.91916	4.48817	4.29819	9.61558	9.48334	9.47383	11.0918	10.3155	9.84593	11.3105	9.67346	11.0872	10.9751	8.62805	9.89192	1.044955046	0.036177407	0.108744436
bHLH	Px_M00608	0.106284	0.0969808	0.101895	0.057138	0.0588292	0.0614722	0.125858	0	0	0.0637695	0.121519	0.0584939	0.105233	0.100815	0.0336645	-0.258519635	0.989781721	1
bHLH	Px_M00620	12.5628	11.9283	12.5793	23.687	22.4666	17.944	22.7388	25.2076	23.5321	17.6241	22.51	25.5718	18.772	12.7108	13.5022	0.392452807	0.41467591	0.627741898
ERF	Px_M00624	6.18311	6.73797	6.62411	12.435	10.9166	12.0318	12.8573	12.924	14.658	16.9735	15.5442	11.0902	16.697	19.4585	21.7316	1.743452413	0.000584561	0.003887798
ERF	Px_M00627	0.739739	2.05871	0.957407	37.6205	65.0618	60.0697	50.1933	66.3534	49.4472	108.518	79.1646	47.9585	96.2766	63.2208	59.4666	5.980626023	8.45E-22	1.65E-19
ERF	Px_M00629	80.0385	76.5384	68.7607	24.9617	22.0861	23.8921	30.589	27.607	27.4466	16.343	21.2228	33.1587	22.7363	10.3519	8.39906	-2.394486227	3.86E-06	5.02E-05
bZIP	Px_M00639	9.08522	7.21533	9.12941	8.06793	10.3555	10.159	7.21212	9.13471	7.43191	8.92355	7.77141	7.14826	9.26186	8.01128	8.12138	0.133632346	0.790420091	0.935481607
ERF	Px_M00642	0.748002	0.910036	0.836631	0.0191487	0.0985774	0.103006	0	0.0805797	0.062437	0	0.0203625	0	0	0.0168931	0.011282	-6.170032684	2.01E-06	2.80E-05
ERF	Px_M00644	3.5413	7.03709	3.28189	4.18833	14.4179	14.3829	2.28312	7.2102	2.52901	5.61877	11.6969	1.03945	19.3624	34.3372	12.8619	2.436095482	0.008515069	0.035058279
ERF	Px_M00645	0	0	0	0	0	0	0	0.178485	0	0	0	0	0.312466	0.449023	0.0999595	Inf	0.114310004	0.255152447
NAC	Px_M00668	0.640517	1.43456	0.558242	0.813892	0.709062	0.202069	1.99963	1.11969	0.952649	0.20962	1.13178	1.47414	0.461222	0.110465	0	-2.289417503	0.124895398	0.272156472
WRKY	Px_M00680	37.1045	45.9121	30.7343	33.2044	34.4222	34.9486	33.9011	34.8395	25.1346	25.0843	30.9398	41.2726	35.9613	31.4619	32.5263	-0.039736885	0.922242368	0.998448988
NAC	Px_M00681	6.35737	11.5497	14.6531	2.74234	1.9596	2.90633	2.54696	3.55244	2.44676	2.32973	3.65609	2.82837	4.22144	2.90679	1.7966	-1.788261582	0.000856284	0.005367651
MYB	Px_M00706	12.0221	10.6843	8.78347	9.53837	11.206	12.4073	9.20853	10.1104	8.77414	7.07906	7.46032	9.19901	10.6642	10.81	10.9282	0.198676538	0.701157579	0.874582575
MYB	Px_M00707	0	0	0	0	0	0	0	0	0	0	0	0	0	0	0
WRKY	Px_M00709	254.969	76.3509	39.1573	27.4021	17.4418	8.79087	18.695	25.8963	13.1542	17.8191	23.6311	14.5249	25.5642	5.47428	4.76385	-3.413512201	0.047583887	0.133131295
bZIP	Px_M00728	6.50474	4.01778	1.15128	15.7092	4.51437	1.62063	1.68867	3.87694	10.7882	40.0185	2.77463	2.67116	1.6101	0.617002	7.78164	0.045103414	0.877458357	0.985332499
bZIP	Px_M00741	2.7134	1.54592	1.70039	1.39467	1.34803	2.31194	1.9122	2.02118	1.57771	1.46124	1.37714	1.92312	2.30651	1.66981	1.44219	-0.032902788	0.975643515	1
ERF	Px_M00744	9.19103	15.587	14.1518	50.2091	56.5256	59.0652	40.4566	46.5205	49.5807	44.896	50.9503	61.4151	42.1914	53.7175	56.7531	2.155761064	8.18E-05	0.000725062
ERF	Px_M00745	102.014	180.133	113.557	142.458	165.32	166.359	160.127	99.3474	118.178	41.4869	128.8	141.26	26.8716	33.6995	33.6079	-1.886840116	0.000191313	0.001499434
ERF	Px_M00748	1368.71	141.062	305.397	83.0802	76.7128	51.0668	67.3583	99.2054	57.9059	69.6062	85.899	73.9786	62.8894	125.879	32.9831	-2.883299464	0.120515419	0.265751317
ERF	Px_M00750	8.1083	25.4092	25.2834	9.95081	10.608	12.3636	17.021	9.17152	7.4176	6.83051	14.7486	14.4691	4.8655	4.23397	8.89799	-1.510977045	0.034301412	0.104358918
ERF	Px_M00751	0	0	0	0	0	0	0	0	0	0	0	0	0	0	0
NAC	Px_M00755	57.044	57.2046	58.1309	62.8213	69.9396	73.1251	54.837	65.6241	57.351	61.6289	59.3189	57.3127	76.9604	68.9042	63.3155	0.415098665	0.406543367	0.618902175
NAC	Px_M00759	0.501178	0.038109	0	2.46978	8.27594	1.88415	10.9794	10.4403	2.39152	5.21216	11.5081	5.93024	3.30813	4.35773	2.64572	4.403058425	4.74E-07	7.66E-06
ERF	Px_M00762	0.84289	0.103934	0.1638	4.77628	1.70226	0.60609	4.8962	5.81069	5.49739	7.54488	6.34227	3.77379	2.40215	2.08523	3.49235	3.012265422	1.58E-05	0.000173092
NAC	Px_M00770	22.4948	19.9449	16.3651	93.043	95.0603	94.3278	107.647	85.5786	101.617	104.71	98.9902	100.824	82.7869	91.1396	108.877	2.442833735	1.74E-06	2.47E-05
bHLH	Px_M00781	26.6503	61.9177	38.265	31.7042	91.0549	28.525	46.8367	50.72	23.903	11.3019	51.225	65.2144	22.9128	18.8353	22.6203	-0.823850603	0.089574231	0.212887532
WRKY	Px_M00783	0.286454	0	0.0274624	0	0	0	0.0339209	0	0	0	0	0	0	0.0815141	0.0362926	-1.13699306	0.713971977	0.884304003
bHLH	Px_M00786	0.489763	0.715028	0.438236	0	0	0	0	0	0	0	0	0	0	0.0309708	0	-5.455932145	0.004567551	0.021382575
WRKY	Px_M00806	7.30668	13.0468	7.60882	12.6645	18.4086	14.1353	14.4703	18.2396	11.9246	10.2796	14.6916	14.6984	13.0344	6.45272	6.70355	-0.011797828	0.981117439	1
bHLH	Px_M00811	0.130974	0.331969	0.111613	0.531993	0.579959	1.04369	0.672077	0.757201	0.510187	0.349257	0.632268	0.656745	0.489894	0.455525	0.313439	1.2704867	0.215416563	0.399006995
MYB	Px_M00816	5.45523	7.9283	7.00482	7.36494	9.30446	6.42455	8.11141	8.71138	6.64904	5.00589	7.33788	8.84389	5.32794	5.315	4.80057	-0.251108668	0.595808179	0.792945354
MYB	Px_M00817	0.470572	0.107345	0.112785	0	0	0	0.139309	0.133069	0	0	0	0	0.116479	0	0	-2.77772507	0.69579482	0.870802256
MYB	Px_M00818	0.513707	0	0	0	0	0	0	0	0	0	0	0	0	0	0		0.810632245	0.947964788
WRKY	Px_M00872	107.759	117.236	106.275	92.8049	91.4693	73.7495	80.0562	87.9879	93.1104	52.889	75.8154	97.3439	52.046	38.0358	41.3339	-1.20774836	0.015258891	0.055485781
ERF	Px_M00877	4.76572	3.6991	3.05583	0.43255	0.513869	0.0715942	0.622974	0.490058	0.180819	0.111405	0.247675	1.09001	0	0.176123	0.0196038	-5.60446942	8.85E-11	3.26E-09
WRKY	Px_M00884	13.3938	3.86571	2.24523	0.877069	1.04868	0.273949	0.716684	3.24433	0.645763	0.726254	0.992835	1.10063	0.807663	2.27135	0.316719	-2.34934466	0.096207306	0.224590388
bZIP	Px_M00902	4.64849	3.74483	5.52047	10.4238	7.48713	8.23528	13.1912	9.99502	12.5774	12.0859	14.3165	12.4919	6.96595	5.06473	6.43331	0.53907588	0.288329304	0.488436528
ERF	Px_M00905	0.487136	11.3144	3.94844	32.6639	26.5712	34.1683	18.3543	10.5694	13.2484	1.70052	5.97471	25.4936	0.789246	0.294044	0.44886	-3.269392785	0.074880497	0.186871296
bZIP	Px_M00908	7.32396	4.00627	4.40885	3.13358	3.47774	3.80911	2.28585	3.38224	2.14523	1.95302	2.14213	3.64539	3.78502	2.19004	1.00704	-1.132280117	0.041394011	0.120118909
bZIP	Px_M00913	0.0670053	0	0.0428255	0	0	0	0	0	0	0	0	0	0	0	0		0.631142737	0.820950923
WRKY	Px_M00923	48.4955	37.9376	35.7656	46.849	45.5404	43.6004	44.6967	46.6076	41.2174	30.7811	36.128	50.7579	35.5013	21.0754	19.4187	-0.597786997	0.233830842	0.422967121
NAC	Px_M00925	8.69121	13.6534	13.4648	21.2183	19.4658	17.5419	22.6792	18.927	17.0149	11.8539	17.313	21.204	13.551	6.69293	7.05243	-0.315286982	0.551449473	0.756675957
WRKY	Px_M00940	1.36253	1.39077	1.15128	1.39049	1.40608	0.614415	0.656324	2.11588	1.97008	0.027712	0.633698	1.14387	0.0685958	0.109527	0.0438883	-3.981238391	4.87E-05	0.000463901
WRKY	Px_M00942	0.0390817	0.855858	0.187339	2.22708	2.81216	1.35623	0.509072	1.98929	2.00953	1.50071	5.45143	0.731298	2.66996	2.03889	2.64905	2.937368872	0.000649405	0.004249036
WRKY	Px_M00948	5.91378	6.90327	7.12584	4.74108	3.00395	3.03655	6.8632	5.13787	4.22235	2.56604	4.02991	6.76906	3.60661	1.69263	1.16779	-1.585144401	0.003530171	0.017356765
MYB	Px_M00950	0.847029	1.35255	0.0676708	0	0.0390697	0	0.376134	0	0	0	0	0.194236	0	0	0		0.001404909	0.00809788
bZIP	Px_M00976	508.901	65.042	158.108	2.7999	4.27529	2.06776	3.24048	5.41684	2.1921	3.28375	4.06235	2.38052	3.32124	22.2518	5.49415	-4.33261088	0.018453798	0.064544307
WRKY	Px_M00981	9.56704	11.0447	10.2871	29.3094	26.8737	25.1852	24.774	23.0828	23.1777	17.8121	21.2311	23.9186	19.8127	13.792	12.5696	0.687270558	0.167574613	0.334993574
bHLH	Px_M00986	3.88956	6.80548	8.62397	4.28262	5.28238	3.97357	4.08357	7.45361	4.43602	2.85497	3.53018	4.0753	7.43749	1.39462	1.14308	-1.013077999	0.141972893	0.298499969
bHLH	Px_M00988	4.49963	4.95257	3.66674	4.23321	4.29625	3.93624	4.09614	7.09371	4.23949	4.15084	3.762	3.74553	5.03984	3.62787	3.86589	0.059309201	0.915902464	0.99765581
bZIP	Px_M00995	19.3596	22.9915	16.7285	28.9405	27.3061	32.3881	40.0684	34.9842	32.7696	24.8104	29.44	38.2257	42.4765	25.5919	21.5022	0.687809006	0.172417589	0.341168067
NAC	Px_M00996	4.19303	0.377566	1.37522	0	0.0610756	0	0	0	0.0322368	0	0	0.0303638	0	0.0261662	0.017475	-6.805915933	0.005235072	0.023833567
bZIP	Px_M01004	0.0610345	0	0	0	0	0.0176504	0	0.0172595	0	0	0	0	0.045323	0	0.0483303	0.709652022	0.841268738	0.961743641
NAC	Px_M01009	0.431016	0.681699	0.633599	0.092685	0.127238	0.265908	0.0340263	0.227516	0.0335791	0.0344807	0.262826	0.0948845	0.739703	0.0545116	0.0364054	-1.209393406	0.320699439	0.525940563
bHLH	Px_M01010	0	0	0.509476	0	0	0.307361	0	0	0	0	0	0	0	0	0.252484	-0.705064398	0.994221998	1
ERF	Px_M01054	16.6523	15.8694	14.62	22.9494	25.8871	30.6785	23.3428	25.4414	24.1088	25.7966	22.5964	23.9431	26.4356	22.4474	24.3449	0.777722432	0.119368737	0.263853539
ERF	Px_M01059	0	0.0270427	0.0284131	0	0	0	0	0	0	0	0	0	0	0	0		0.91604863	0.99765581
ERF	Px_M01060	1.3931	6.19691	1.586	0	0	0	0	0	0	0	0	0	0	0	0		0.000712642	0.004593891
ERF	Px_M01061	1.22869	3.2673	0.504834	0.0754898	0.0777242	0.20304	0.124712	0.0794172	0	0	0.0802748	0.0386406	0.139032	0.133195	0.378055	-2.695653362	0.053916565	0.145900124
ERF	Px_M01062	119.197	20.3056	9.13463	0	0.212371	0.0739707	0.0757239	0.144665	0.149457	0.230205	0.0731133	0	0	0.303282	0	-8.675291891	0.005485242	0.024718045
NAC	Px_M01075	12.202	24.1643	7.27599	38.0034	86.4799	17.9924	44.0623	52.9181	23.7551	22.2208	49.9174	47.3475	24.8796	67.5371	50.7191	1.952532632	0.019103982	0.066272712
WRKY	Px_M01084	8.51673	8.13642	8.19572	11.498	10.4915	11.7591	9.02363	11.0459	11.0003	12.5251	10.8724	9.67398	12.8072	11.1307	13.1432	0.727524913	0.143971175	0.301180757
bHLH	Px_M01086	129.619	81.0129	102.008	0.133773	0.055093	0.0575682	0.176798	0.309612	0.232632	0.0895793	0.170703	0.246506	0.147824	0.0472062	0	-10.72572492	4.94E-42	3.19E-38
bHLH	Px_M01088	19.481	19.9052	17.7687	30.1097	27.6686	29.1856	24.7109	33.8185	27.8246	34.3754	30.7808	27.0642	36.1656	39.8445	35.7371	1.125453159	0.0281328	0.0894231
bHLH	Px_M01089	0	0	0	0	0	0	0	0	0	0	0	0	0	0	0
NAC	Px_M01111	0.203448	1.53153	1.60914	1.25779	2.1396	2.29456	1.4455	1.84101	1.902	2.44134	2.0935	1.34362	2.41723	2.89469	2.35207	1.359297586	0.099888234	0.230796726
MYB	Px_M01142	16.9748	4.16493	5.78758	15.492	2.74768	3.74707	16.7633	28.6463	29.1284	26.2	12.2893	31.8119	22.9714	3.03271	3.6377	0.059474509	0.885050666	0.990687995
MYB	Px_M01145	2.82043	0.651531	0.171137	0	0.0395223	0.041298	0.295937	0.161533	0.0417211	0	0.0408193	0.27508	0	0	0.0226163	-6.992846249	0.026876415	0.08636784
NAC	Px_M01155	0	0.0454598	0.0477634	0.348184	0.165457	0.461042	0.0589961	0.197238	0.523986	0.239136	0.199368	0.109676	0.295967	0.0945142	0.142022	2.566414561	0.263098938	0.458941105
WRKY	Px_M01167	0	0.0672119	0.0470785	0	0.0271808	0.0568039	0	0.0833185	0.028693	0	0.0280727	0	0.0243103	0	0	-2.424646989	0.773888755	0.923602613
bHLH	Px_M01169	6.31251	2.66149	1.33557	0.468079	0.240967	0.503586	0.412417	0.492431	0.559621	0.417924	0.497749	0.239594	0.387934	0.412943	0.689457	-2.59427036	0.037205539	0.110914576
WRKY	Px_M01242	0	0	0	0	0	0	0	0	0	0	0	0	0	0	0
bHLH	Px_M01261	1.4538	1.26397	1.24913	0.678333	0.759142	0.793249	0.828291	0.636056	0.560964	0.394989	0.470433	0.588757	0.774028	0.468337	0.347531	-1.243868257	0.06604924	0.170077979
bHLH	Px_M01265	1.02133	0.749387	0.585474	0.101888	0.11656	0.036539	0.22443	0.214378	0.135349	0.164253	0.1565	0.208612	0.1251	0.0399495	0.0400202	-3.505249827	6.42E-05	0.000585969
NAC	Px_M01271	53.4778	172.936	194.862	65.0385	65.4832	91.5666	50.0728	52.8203	67.5022	55.9722	50.8746	37.0634	74.7787	59.8943	62.1714	-0.964451275	0.11441222	0.255327644
MYB	Px_M01310	45.6043	43.6486	38.2627	20.8868	24.6089	22.4712	17.4138	31.779	19.0238	27.6711	19.0705	19.9024	39.6293	32.6467	27.4939	-0.231849063	0.625289538	0.818429619
bZIP	Px_M01318	11.011	9.37481	8.47734	18.4036	20.6031	18.9229	18.7232	17.8131	19.8056	18.1395	17.8851	20.1149	19.5112	22.107	20.3123	1.263071102	0.0138759	0.051447765
bZIP	Px_M01319	0.611556	0	0.234521	0	0	0	0	0	0	0	0	0	0	0.116017	0.154964	-1.350169437	0.798807269	0.941782743
NAC	Px_M01322	1.73516	4.34124	3.11237	3.79144	3.346	3.10785	3.77804	4.90673	3.95732	3.49265	3.07182	4.49752	5.40337	2.575	1.82608	0.144083745	0.847914585	0.965722961
MYB	Px_M01358	0.10374	0	0.0331521	0.111541	0	0	0	0	0.121231	0.497946	0	0.0761252	0.273904	0.0984022	0.131435	1.916572016	0.460369362	0.671080414
bHLH	Px_M01368	3.51449	5.86079	14.4069	2.378	0.503093	0.105139	0.825172	1.6107	2.19514	0.0363561	0.415682	1.60072	0	0.0287383	0	-9.437345991	2.73E-06	3.66E-05
bHLH	Px_M01380	130.115	29.3114	49.3276	13.6904	15.9423	17.9155	13.9725	16.48	10.3551	7.60295	12.7734	14.0827	10.5766	9.3632	9.19072	-2.710265146	0.031623566	0.09784393
NAC	Px_M01401	0.307055	0.240152	0.0630803	0	0.145678	0	0.15583	0.0744254	0.0512607	0.0526371	0.100305	0.120706	0.0217155	0	0	-5.007980949	0.060663326	0.159582313
MYB	Px_M01410	0	0	0	0	0	0	0	0	0	0	0	0	0	0.0557946	0	Inf	0.99425066	1
NAC	Px_M01418	64.771	81.4708	87.0188	86.0343	103.698	113.813	92.6761	84.6169	89.8558	80.8829	83.2105	93.2073	80.7465	90.7785	95.6121	0.364787277	0.467343309	0.678261286
NAC	Px_M01422	11.1052	10.1629	7.32738	22.1246	20.4292	23.9729	21.8916	19.5811	20.039	16.1284	19.8859	19.8274	21.5218	17.6441	20.1737	1.197684867	0.016901104	0.060123232
MYB	Px_M01426	6.13909	13.5793	8.42245	5.75853	3.91359	1.15092	2.18091	4.9327	2.54806	1.72738	1.88789	3.82139	0.691674	0.12048	0.254796	-4.710521813	2.40E-10	8.06E-09
bHLH	Px_M01431	6.39619	2.71828	2.43602	31.7792	52.119	34.2575	29.3283	44.2354	64.3363	13.0725	37.6004	34.6873	23.9436	10.8875	7.86321	1.921737133	0.000628497	0.004130653
WRKY	Px_M01453	12.4326	7.50727	5.38992	9.33752	7.08393	9.25274	5.43966	11.6587	9.00035	16.3449	10.243	5.93671	21.587	31.4981	27.2902	1.84869687	0.000372116	0.002645457
NAC	Px_M01494	53.8405	31.8203	36.6213	19.7211	20.2684	23.6169	16.4167	26.7441	21.9733	33.1138	22.4772	17.3619	41.7007	42.1991	37.382	0.132014626	0.785156433	0.932091267
ERF	Px_M01496	61.6449	59.4732	46.0292	71.6726	67.3585	70.4375	65.007	73.2096	71.3191	57.9689	55.6239	77.4387	67.1295	47.1199	49.2613	0.087964114	0.846511249	0.964956581
ERF	Px_M01505	22.3624	33.4838	48.8705	14.5422	28.5733	36.5265	22.3333	27.2452	13.4757	52.1817	56.3727	18.6833	76.8807	222.442	176.753	2.410336345	0.006164162	0.02715579
ERF	Px_M01506	225.921	13.523	43.9165	18.7937	12.7561	10.3353	11.042	12.272	15.5374	22.2939	15.4448	13.7761	12.9185	24.9877	15.7895	-2.221083013	0.247236603	0.439221838
ERF	Px_M01508	7.80088	7.6703	7.4465	13.738	14.5913	12.0964	12.9007	13.4259	13.9493	14.4852	13.2248	11.6954	15.6139	9.56828	11.4383	0.78749336	0.128911989	0.278521331
ERF	Px_M01522	2.22176	9.07448	8.72288	0.284382	0.17568	0	0	0.179506	0.494543	0.126955	0.241927	0.174679	0.157127	0	0.0335105	-6.802109178	6.24E-07	9.80E-06
MYB	Px_M01523	8.96106	10.3992	6.81803	7.59796	9.28755	11.5136	6.62322	9.13271	8.39863	11.1681	6.92779	6.23916	12.9067	13.4773	12.5344	0.730806533	0.15854891	0.322664974
ERF	Px_M01537	0	0	0	0.120949	0	0	0	0	0	0	0	0	0	0	0
bHLH	Px_M01552	0.251384	0.477873	0.542256	0.315333	0.788476	0.581577	0.22326	0.781955	0.514094	0.025138	0.119757	0.184467	0.0622242	0.059612	0.0265411	-2.996209552	0.029535354	0.092788034
bHLH	Px_M01572	26.4608	26.9305	24.5317	48.7721	42.4902	38.5129	45.6237	49.665	45.1939	34.0204	41.5574	51.0497	33.8284	21.6515	22.749	0.113233231	0.827448454	0.955075922
NAC	Px_M01592	2.44062	5.96664	10.8824	1.36158	0.99406	2.45032	0.845219	1.4845	1.42606	0.303921	1.28993	1.03908	1.93774	0.589678	0.452158	-2.708628321	0.01407463	0.05200789
NAC	Px_M01595	1.45389	4.13149	4.42049	1.07191	1.60948	0.480511	0.491899	1.97344	0.679608	0	0.759906	1.32597	0	0	0		5.67E-10	1.77E-08
ERF	Px_M01598	41.6473	48.7003	44.3244	37.9785	41.8459	42.5708	31.7979	55.0993	36.7828	42.5195	31.8434	31.9587	64.8558	29.8562	29.8505	-0.04904295	0.942994461	1
bHLH	Px_M01601	30.4752	22.4891	24.6212	25.5285	27.2184	29.776	27.9129	22.8367	27.5384	32.218	27.9156	23.7176	30.2977	35.4051	38.8657	0.604231293	0.208652234	0.39070216
ERF	Px_M01603	2.99925	2.22035	4.55722	0	0	0	0.0670115	0	0.0661308	0	0	0	0	0	0		5.54E-09	1.41E-07
ERF	Px_M01606	222.699	163.263	161.513	74.8055	97.1951	97.1321	68.6506	97.3835	66.0824	84.7957	67.4345	60.7661	116.544	111.28	107.732	-0.560641049	0.25467963	0.448387572
bZIP	Px_M01621	0	0	0	0	0	0	0	0	0	0	0	0	0	0	0
NAC	Px_M01626	30.4279	27.0445	29.9515	35.3405	39.4438	47.4339	36.8785	47.2758	42.445	49.7984	36.1428	37.1563	57.1532	59.8995	56.7956	1.145392332	0.021712856	0.073268124
WRKY	Px_M01645	1.60605	0.841862	0.327601	5.32739	1.96706	1.8578	1.21393	2.39643	2.11643	5.94569	3.51625	0.3009	4.87198	13.3541	12.2088	3.690464997	0.000223862	0.001718242
MYB	Px_M01660	0.241303	1.32109	1.7119	0.518894	0.534252	0.223302	0.85723	1.63767	0.22559	0	0.220714	1.96547	0.143349	0	0	-4.717857379	0.002848926	0.014504316
MYB	Px_M01661	19.3411	17.9996	20.6108	13.7531	16.1221	19.6096	10.5847	15.8632	11.9764	18.3082	14.9773	10.9413	24.2614	22.8775	21.6732	0.389914552	0.467297037	0.678237347
NAC	Px_M01667	32.1495	31.64	27.7438	24.5328	20.8043	20.6991	24.434	30.0703	22.9623	22.911	26.822	24.1255	26.7028	21.6024	16.7864	-0.376854455	0.440049965	0.650732124
ERF	Px_M01676	0.931448	0.61812	1.70478	0.273132	0	5.09341	0	0.287342	0.395816	0.101611	0.484075	0	0.838393	3.93567	1.5556	1.179116968	0.312464221	0.516105523
NAC	Px_M01677	0.864181	9.58071	8.9063	74.7509	103.75	792.616	20.9272	54.1046	79.074	298.034	142.033	20.8315	352.221	1826.11	1491.86	7.832134632	1.13E-06	1.68E-05
ERF	Px_M01678	9.33544	13.6832	13.5666	9.3107	6.54673	8.40448	9.20393	9.10227	8.2191	8.21167	8.25877	9.04344	7.42374	5.54944	5.98072	-0.820659728	0.114255519	0.255101385
ERF	Px_M01775	0	0	0.0816287	0	0	0	0	0	0	0	0	0	0	0	0		1	1
bHLH	Px_M01788	3.44952	5.54645	5.36195	6.91367	7.17392	9.9756	6.16688	5.70125	6.41849	5.80716	5.89684	6.48793	7.17897	6.46462	6.44954	0.629150206	0.239625759	0.430294714
bHLH	Px_M01796	0.999047	1.49401	1.64953	1.58141	1.29029	1.54086	1.67597	1.75786	1.19992	1.16554	1.33263	2.13822	1.40131	0.631759	0.562557	-0.623466723	0.427548771	0.638695377
bHLH	Px_M01809	2.56854	2.97714	3.72698	5.49846	5.94298	3.02469	6.19276	7.09323	7.13894	1.66605	4.52414	5.01765	3.09299	0.965767	1.24599	-0.77559717	0.230310661	0.418455599
bHLH	Px_M01819	10.759	11.5897	8.6242	12.066	12.1585	11.4083	11.6787	11.612	12.573	9.98774	12.3524	13.4215	12.8274	9.35489	9.18213	0.138739564	0.786501979	0.932967814
ERF	Px_M01824	0.14255	0.303501	0.273326	0.102179	0.157805	0.164895	0.112535	0.107495	0.0555281	0	0.325967	0.366113	0.188186	0	0.150504	-1.01919976	0.724907728	0.887805338
NAC	Px_M01845	16.7858	15.5123	13.3737	18.2457	20.0415	19.4879	18.1708	20.4087	18.2365	16.2796	17.1062	21.2603	25.3773	15.6021	14.0323	0.360105077	0.464252729	0.675172126
MYB	Px_M01855	61.1145	83.8325	111.2	2.78403	4.14424	2.02087	2.80761	3.9875	2.98945	1.83434	2.74649	3.91459	1.35908	0.384689	0.494064	-6.821783711	8.16E-24	2.20E-21
ERF	Px_M01857	0	0	0	0	0	0	0	0.0640885	0	0	0	0	0	0	0
bHLH	Px_M01863	0.508295	5.12115	7.32987	17.0103	8.13556	3.45433	11.8626	28.5317	9.10793	1.47403	10.2913	21.6101	4.76006	0.441961	0.254913	-1.379546853	0.275424768	0.473912046
NAC	Px_M01924	11.9478	10.3565	9.86327	16.601	20.1312	18.9339	16.5698	19.1017	17.3356	22.2371	19.7846	18.1378	22.5766	24.2476	25.9896	1.344337576	0.006783709	0.02935817
bHLH	Px_M01930	0	0	0	0	0	0	0	0	0	0	0	0	0	0	0
ERF	Px_M01937	23.2822	20.4005	16.7568	16.9337	23.8763	24.2012	17.8845	21.1311	19.0199	23.4187	19.7262	18.403	30.5175	43.8617	45.0228	1.174381158	0.017972663	0.063210751
bHLH	Px_M01942	5.66481	4.69381	4.50808	5.61571	5.92167	4.38068	6.44648	7.3536	5.95608	6.74085	6.33249	6.58266	7.98351	6.21149	6.29745	0.589679473	0.25130495	0.44415185
bHLH	Px_M01956	4.66879	5.06608	3.65338	6.29516	7.71073	7.70685	6.15621	8.56379	7.19598	6.20813	7.04043	6.08343	10.9943	7.61231	7.19414	1.058586204	0.050967414	0.139818238
ERF	Px_M01965	14.0153	14.972	13.253	43.3033	55.6319	50.1683	53.4732	44.302	46.3197	52.9046	50.6447	50.3453	48.4931	49.484	61.4162	2.088075715	3.40E-05	0.000341701
NAC	Px_M01982	0.0711835	0.129905	0.375341	8.91643	3.94006	5.06401	6.49057	5.27391	12.2698	1.28128	7.08068	6.58158	0.563834	0.270082	0.06764	0.629749253	0.730967991	0.891965514
bHLH	Px_M01987	6.66964	5.3925	5.56458	9.17951	10.5026	8.48418	10.1474	9.76451	9.22473	11.2707	10.1233	11.0004	10.7518	10.811	11.2246	1.051112367	0.036671547	0.109780003
WRKY	Px_M01991	60.3528	60.4658	55.6903	96.4387	101.235	96.1608	92.7104	88.3339	90.7645	77.0397	82.0089	116.916	78.2175	67.6606	71.1949	0.440899498	0.365514378	0.575913938
WRKY	Px_M01993	0.467243	0.0426343	0.201576	0.0753563	1.26725	1.24311	0.82994	0.792767	0.0546022	1.59794	3.55256	1.36289	1.82735	2.216	1.53914	3.109845254	9.06E-05	0.000791638
WRKY	Px_M01996	7.4501	9.64477	10.1335	7.20058	6.43117	6.03565	6.43349	9.67434	8.4862	8.19766	6.64221	8.46682	8.94754	8.31681	6.8322	-0.043009973	0.905809765	0.99765581
MYB	Px_M02002	0.567782	0.666105	0	1.13374	23.6153	4.316	0	9.90876	0.284362	0	0	1.51776	3.13206	0.0769379	0	1.20736192	0.59072596	0.788848238
NAC	Px_M02050	6.88029	1.19478	1.07273	0	0	0	0	0.0538581	0.0278212	0	0.0272199	0.0786144	0.0707151	0	0	-7.225312613	0.008127454	0.03382475
MYB	Px_M02066	1.10768	0.659167	1.06194	1.60522	1.17291	1.72699	2.33821	0.980554	2.08236	1.50257	1.48671	1.69632	0.572203	0.319773	0.61017	-0.780542512	0.532575444	0.739305256
NAC	Px_M02102	249.365	60.0305	44.9164	2.56739	1.23054	1.57157	0.24376	0.465683	0.914112	0.247015	0.706068	0.135948	0.366862	0.31241	0.312963	-8.34805081	0.000472304	0.003237239
MYB	Px_M02103	26.8169	19.2968	23.0409	58.944	107.135	206.973	35.293	44.4633	27.0938	86.1928	74.4788	27.8735	76.3946	430.754	386.96	3.954664022	0.00232376	0.012259839
NAC	Px_M02104	42.2254	45.2	42.8501	58.5733	58.1023	72.552	49.6736	48.8744	50.5526	56.992	58.1355	46.1726	63.4728	85.7723	75.3283	0.96221357	0.056943202	0.152110011
NAC	Px_M02114	0.635514	0	0.190397	0	0	0	0	0.044928	0	0	0	0	0	0.0376758	0.0251616	-3.435603565	0.195095976	0.372503158
bZIP	Px_M02115	14.3737	16.5329	14.3624	20.488	19.0775	18.7929	20.5569	17.5179	17.7435	18.1895	17.8228	19.303	16.6117	15.2183	17.1849	0.2695765	0.591153151	0.78919019
bZIP	Px_M02116	3.70785	4.51105	3.83998	14.1009	14.8983	20.9687	15.2049	12.142	16.3691	21.2854	17.5331	15.4433	17.0868	30.3291	34.7253	2.984801892	0.000121062	0.001015997
ERF	Px_M02135	50.2442	55.273	42.0482	55.816	51.8562	56.3757	50.1892	55.998	56.7659	53.7854	42.6996	50.9957	61.3421	38.5592	38.9831	0.017364775	0.966060097	1
MYB	Px_M02140	1.00623	1.06312	0.888519	1.69401	2.03729	1.71531	1.77164	1.64736	1.29966	0.492515	1.21102	1.15128	0.865187	0.226055	0.410973	-0.936135848	0.213357647	0.396649866
NAC	Px_M02155	0.107771	0	0	0	0	0	0	0	0	0	0	0	0	0	0		1	1
NAC	Px_M02158	0	0	0	0	0	0	0	0	0	0	0	0	0	0	0
ERF	Px_M02173	0.243015	0.498922	0.563034	0.304836	0.381114	0.234257	0.239809	0.458136	0.449649	0.291614	0.486237	0.200616	0.180458	0.345766	0.513152	-0.093826337	0.947210022	1
bZIP	Px_M02189	1.31807	4.4407	2.08986	0.599573	0.561199	1.23147	0.840436	1.43356	0.651663	0.304164	0.695539	1.0044	0.953672	0.913637	0.289028	-1.760931404	0.028186811	0.089562484
NAC	Px_M02203	0.29023	0.132413	0.111298	0.0624106	0	0	0	0	0	0	0.0331833	0	0	0	0		0.098979399	0.229300002
NAC	Px_M02204	0.332073	0.206595	0.332831	0.0324584	0.0167096	0.0523808	0.0357482	0.0170735	0	0	0	0.0332287	0.0298898	0	0	-5.075980892	0.004421475	0.020837732
WRKY	Px_M02219	5.21346	4.96621	5.1904	5.05108	6.05678	5.46737	6.10577	5.57308	5.99204	6.01543	5.04373	6.40063	5.92766	5.67882	6.67784	0.410160245	0.44437395	0.655205491
bHLH	Px_M02231	11.2644	16.594	24.1572	0.729599	0.500796	0.313978	0.964257	1.43277	0.475792	0.705708	0.982738	1.09547	1.03019	0.171642	0.286577	-5.154888819	8.31E-11	3.07E-09
MYB	Px_M02232	0.535654	0.183287	0.160479	0.935888	1.07477	1.00688	0.356796	0.605894	4.14704	0.200867	0.727269	0.331649	0.0994416	0	0	-3.351900089	0.152825325	0.31438603
NAC	Px_M02236	9.57484	10.9957	10.6093	11.6097	14.0666	9.178	11.3382	14.508	10.4572	9.91472	11.1179	12.6403	11.193	4.52693	5.70646	-0.476877428	0.401627709	0.613705084
bHLH	Px_M02239	74.5178	66.2082	76.4465	28.6564	38.657	34.1019	24.3469	43.6212	36.9303	28.4577	25.933	21.9724	40.7678	30.9046	29.9428	-0.976965865	0.054043859	0.146171071
bHLH	Px_M02240	367.227	404.188	434.907	455.202	377.158	386.463	393.928	460.456	533.342	492.578	414.707	385.429	441.85	373.704	375.655	0.117138464	0.809887951	0.947964788
ERF	Px_M02254	0	0	0	0	0	0	0	0	0	0	0	0	0	0	0
MYB	Px_M02274	2.38095	10.1517	18.759	1.53598	1.91691	5.30802	1.12778	0.930363	0.708243	0.103894	0.395962	0.762393	0.471478	0.739122	0.356504	-4.167042348	0.005703126	0.025521766
WRKY	Px_M02276	2.1744	3.53097	2.54393	6.73631	8.99601	6.88494	7.06994	6.3781	4.19913	3.4495	6.25735	6.75419	4.43349	3.95023	4.08563	0.745430258	0.188727264	0.363742225
bHLH	Px_M02280	0.42809	1.49737	0.889224	0.11507	0.236951	0.20633	0.380197	1.49302	0.125067	0	0.244727	0	1.37753	0.0338384	0.926554	-0.212498319	0.909638704	0.99765581
NAC	Px_M02322	6.08338	7.6047	9.97299	8.04518	3.65902	6.73202	8.2843	6.46822	8.10432	6.93493	4.28916	3.59353	7.99077	5.80881	5.0612	-0.221285835	0.667444424	0.847844036
MYB	Px_M02337	1.02663	1.35669	2.10422	0.228377	0.156758	0.204751	0.293445	0.52056	0.124109	0.127441	0.323804	0.155864	0.140203	0.100738	0.0448517	-3.909161434	0.000356386	0.002553212
NAC	Px_M02339	89.1892	100.038	64.9734	14.1245	25.1337	12.1905	13.9171	37.4094	17.0826	15.1811	14.1314	14.3528	36.6643	13.29	14.6441	-1.932440016	0.000171267	0.00136386
ERF	Px_M02358	0.358401	1.16796	0.147257	0.0275249	0	0	0	0.173742	0	0	0	0.0563563	0	0	0		0.003840903	0.018600738
MYB	Px_M02359	8.03778	12.63	10.3095	31.837	33.2158	22.2689	36.8793	30.8674	25.6451	13.7713	21.8605	38.6916	11.9265	5.5052	6.42369	-0.298765609	0.580938714	0.780167415
ERF	Px_M02361	0.461365	0.221569	0.488872	0	0	0	0	0	0	0	0	0	0	0.0230329	0	-5.412429061	0.005765858	0.02575608
MYB	Px_M02372	0	0	0	0	0	0	0	0	0	0.114864	0	0	0	0	0
bZIP	Px_M02397	7.75505	7.11489	6.70351	18.2255	20.6883	20.5639	27.6753	15.1951	17.1842	15.7133	16.086	20.9436	12.5664	7.53688	6.77842	0.40504321	0.430289437	0.641351581
ERF	Px_M02414	18.2079	40.8474	24.4155	17.3377	29.9711	26.2013	37.9316	41.7742	23.9665	16.2559	42.2479	24.5825	28.593	29.8008	25.9836	0.174352418	0.789939702	0.935015891
NAC	Px_M02443	26.6202	38.0455	40.0243	111.976	114.438	90.9666	176.188	153.676	146.176	128.348	155.882	133.593	161.925	67.0155	71.8249	1.576660792	0.001458955	0.008358374
NAC	Px_M02444	0.153193	0	0.205613	0	0	0	0	0	0	0	0	0	0	0.029062	0	-3.383287804	0.367362268	0.577450592
NAC	Px_M02449	8.7674	7.38313	8.62136	8.61171	9.18407	7.08497	9.65435	9.639	6.34366	5.67823	7.04969	9.51505	7.54487	4.64388	4.7624	-0.449633497	0.411984575	0.624975238
MYB	Px_M02461	0.842527	2.05007	0.504834	0	0.0388621	0.0406081	0.0415705	0.0794172	0	0	0	0.0386406	0	0	0		4.47E-05	0.000431507
bHLH	Px_M02493	29.6879	27.2186	27.5555	36.1897	35.5339	38.6068	33.8679	39.7836	39.5548	47.254	34.9704	35.4875	46.4315	43.0475	43.4231	0.799775905	0.111984782	0.25126527
bHLH	Px_M02496	137.06	131.166	97.4814	113.623	120.665	118.398	133.658	130.003	118.48	84.1026	98.026	138.176	128.915	87.6294	75.339	-0.222854169	0.642680336	0.829043766
WRKY	Px_M02526	1.90911	1.28756	1.11408	0.178492	0	0.288048	0.0491458	0.140834	0	0.24901	0	0	0.0410918	0.472401	0.184037	-2.365015738	0.017400894	0.061568973
MYB	Px_M02539	0.312006	0.543509	0.3807	0.0304969	0	0	0	0.0320836	0.0331465	0	0	0.0312207	0.0561672	0	0	-4.657467886	0.018529069	0.064751454
bHLH	Px_M02566	68.2261	84.3323	72.2427	120.697	139.28	136.407	127.231	118.684	122.853	124.019	110.273	121.853	118.337	108.89	113.121	0.748359888	0.129272985	0.278960629
bHLH	Px_M02567	48.6506	318.898	200.1	113.181	230.225	118.717	128.014	123.295	80.7758	66.7292	87.8643	122.478	55.9105	51.9482	52.1503	-1.668548416	0.068320201	0.174616504
bHLH	Px_M02568	12.6605	10.7156	8.92574	16.1529	19.3248	16.1952	17.3307	17.113	15.1248	16.5888	17.8622	16.5751	17.8775	20.0039	18.8329	0.974783644	0.062764596	0.163828383
bZIP	Px_M02577	0.26319	0.186785	0.210268	0.0628843	0.0647456	0.101482	0.0173145	0.016539	0.0512607	0	0.0167176	0.0160942	0.028954	0	0.00926254	-4.164920931	0.025649994	0.083356025
NAC	Px_M02587	20.5106	33.0317	21.705	8.07665	6.27655	4.76023	8.26099	13.5654	9.26688	2.64934	6.69164	11.058	5.09631	1.68529	1.75447	-3.11009686	1.01E-08	2.44E-07
NAC	Px_M02607	0	0	0	0	0	0	0	0	0	0	0	0	0	0	0
bHLH	Px_M02661	4.88244	4.03077	3.16034	3.85681	4.66956	3.48663	3.50044	4.41437	3.01777	2.62053	3.79748	3.72899	3.92157	1.8194	1.63063	-0.655132431	0.220892694	0.405936064
bHLH	Px_M02704	78.7909	54.3803	30.6876	21.2051	25.6882	20.0072	27.0151	27.5092	20.6009	24.5584	22.1913	33.144	34.2692	29.7684	27.8132	-0.698007403	0.158055613	0.321960912
bZIP	Px_M02716	639.354	301.417	315.287	10.407	22.2603	12.3867	11.6477	22.5677	10.4756	22.3299	22.0536	19.8491	51.8544	37.039	29.4318	-3.311050174	2.75E-05	0.000282778
bHLH	Px_M02721	0.656462	0.313762	0.239753	0	0.276843	0	0	0.318233	0	0	0.142964	0.0344082	0.123803	0	0	-3.493689618	0.065956779	0.169894095
bHLH	Px_M02722	2.48234	0	0.743698	0	0	0.119644	0	0	0	0	0	0.0569236	0.0512039	0	0	-6.197082537	0.04473966	0.127253785
bHLH	Px_M02759	0	0	0	0	0	0	0	0	0	0	0	0	0	0	0
bHLH	Px_M02761	1.0486	0.956811	1.32516	0.461227	0.527643	0.385944	0.395091	1.07827	0.835497	0.400367	0.65395	0.996809	0.424728	0.135633	0.120776	-2.285905155	0.065009045	0.168258398
bHLH	Px_M02762	8.65915	14.2974	21.248	16.1821	9.8711	13.9515	13.6718	8.33708	15.5401	5.87575	12.0808	10.4956	4.74603	1.71116	0.718327	-2.644543053	0.000215561	0.001664024
bHLH	Px_M02781	0.503909	0	0.0402583	0	0	0	0	0	0	0	0	0	0	0	0.0266014	-4.026042724	0.332633713	0.539249962
WRKY	Px_M02782	64.1381	38.1472	39.8748	23.2236	28.1794	21.4749	18.8343	32.5488	23.9896	28.9821	23.5935	19.1573	45.3698	34	29.209	-0.279989958	0.581209189	0.780433252
bHLH	Px_M02831	0	0	0	0	0.0658705	0.34415	0.211384	0.336527	0.13907	0.0714021	0.272128	0	0.0589141	0	0	Inf	0.994253049	1
MYB	Px_M02840	0.563825	0.800289	0.420421	0	0	0	0	0.141724	0	0.0751754	0	0	0.0620275	0.0594236	0.0793717	-2.973594623	0.155057831	0.317662898
bHLH	Px_M02847	10.5909	14.866	13.3053	10.649	11.9546	12.2269	14.6603	11.2265	11.9145	8.68895	10.3248	14.0622	9.08521	5.42755	4.28382	-0.963630567	0.060273801	0.158751662
NAC	Px_M02875	118.972	98.3957	86.2621	64.0796	63.6348	65.6277	64.1022	71.0975	68.575	75.7171	60.4798	72.42	83.9911	70.4514	74.4417	-0.2686714	0.594493944	0.792012545
ERF	Px_M02881	153.068	143.29	50.0902	38.0796	204.679	32.6586	115.926	214.381	32.4563	53.6251	129.025	54.7513	138.693	54.6697	68.7359	-0.333861752	0.545761497	0.751976885
bHLH	Px_M02885	0	0	0	0	0	0	0.0638093	0.0609513	0	0	0	0	0	0	0.0341354	Inf	0.994253538	1
MYB	Px_M02888	1.19941	2.97351	3.21097	5.08536	5.16073	6.88471	4.60926	4.68439	4.152	4.01907	3.82938	3.71149	5.04144	3.49892	2.82416	0.721427327	0.229371961	0.417243198
ERF	Px_M02928	6.92988	0	0	0	0	0	0	0	0	0	0	0	0	0	0		0.136877471	0.290779243
ERF	Px_M02970	0	0.0467183	0.0490857	0	0	0	0	0	0	0	0	0.112713	0	0	0		0.91604863	0.99765581
bHLH	Px_M02979	2.96628	0.885502	1.35167	7.97329	2.00671	7.79444	3.90286	5.23998	6.22669	4.98766	2.72155	7.94081	7.26981	0.364731	3.0854	1.027141795	0.262275577	0.457950266
bHLH	Px_M02980	152.201	163.272	105.957	116.7	122.349	119.666	118.378	123.196	107.745	71.9369	87.1624	115.637	127.463	73.6838	78.3958	-0.492384643	0.324989331	0.531146036
bHLH	Px_M02985	3.31806	1.54237	2.40078	1.34624	1.07422	1.33974	1.14909	1.09762	0.877923	0.413185	0.536841	0.964734	0.433898	0.475067	0.138806	-2.698291421	0.000641478	0.004201425
ERF	Px_M02989	0	0	0	0	0	0	0	0.077899	0.0268266	0	0.0262467	0	0	0	0.0145423	Inf	0.994253538	1
bHLH	Px_M03005	0.28872	0.0702526	0.0553594	1.63493	0.447464	0.0667954	0.433064	0.740246	1.10217	2.56379	1.69454	0.338982	0.990993	1.11371	1.63389	3.360623386	7.13E-05	0.000642628
WRKY	Px_M03017	8.2825	4.99536	4.5882	0.873438	0.195498	0.265566	0.585544	0.539342	0.619123	0.656938	0.222105	0.894166	0.419645	0.0335024	0.223744	-4.699868162	1.09E-11	4.73E-10
bHLH	Px_M03022	15.3326	26.5173	13.3878	71.5216	77.9732	68.3245	82.7371	65.9573	54.1391	54.8001	58.7404	88.9531	47.271	44.9733	52.5393	1.559478831	0.002632431	0.013601597
bHLH	Px_M03031	110.335	171.367	144.889	123.592	122.95	86.3209	126.111	167.06	119.777	90.818	110.271	122.923	100.293	51.9601	56.2052	-0.946818728	0.05580885	0.149728006
bHLH	Px_M03058	49.8331	40.7144	39.9812	35.5644	31.121	39.2671	31.2323	34.1856	31.6921	43.341	37.0381	28.2113	49.8316	54.156	48.9053	0.383442324	0.454522943	0.665607206
NAC	Px_M03075	478.234	66.6874	115.959	21.2606	24.3308	24.5189	21.9415	25.9872	17.6633	27.6971	19.3552	16.0498	28.839	49.4882	30.4597	-2.433315115	0.134670706	0.287385933
WRKY	Px_M03101	11.3237	1.71368	2.33008	4.21674	12.352	12.5875	6.47562	9.87193	6.97146	32.2802	20.4623	4.43841	29.9159	75.344	74.4626	3.770528826	0.000110379	0.000937726
bHLH	Px_M03111	129.135	100.981	84.8277	70.1369	79.787	72.153	60.176	87.3106	65.2848	65.284	68.2787	65.367	91.0921	74.4772	68.2969	-0.30295718	0.542191009	0.748558882
NAC	Px_M03125	26.8076	46.7441	40.7649	111.396	69.9218	55.9606	193.451	160.788	168.311	117.483	122.854	201.832	103.04	43.3096	55.4123	0.892805642	0.064979592	0.168195653
bHLH	Px_M03129	8.9866	11.257	8.74774	16.8455	21.1838	18.3285	15.9624	19.9733	17.4799	21.1418	16.5613	19.024	24.4101	24.3387	22.7089	1.454080814	0.004763121	0.022093078
MYB	Px_M03186	3.91319	5.55436	6.39161	4.36326	4.81329	5.36485	3.86156	5.24602	4.74234	4.86967	5.21981	4.86563	5.52472	2.95572	3.07571	-0.373561981	0.59677885	0.793844478
bHLH	Px_M03189	21.2822	21.7325	17.3652	8.96646	9.37956	9.06782	11.7713	13.6966	9.16073	7.92564	8.88644	11.6393	11.6587	7.53059	6.76205	-1.119428091	0.032190837	0.09923766
NAC	Px_M03228	8.40353	8.83763	5.84437	21.6237	22.8629	20.8915	21.0493	17.8187	19.8072	16.7498	18.4346	20.8199	13.228	15.5909	18.2983	1.214663721	0.020131314	0.069101457
NAC	Px_M03244	17.7852	18.9723	14.3196	2.63759	2.51855	1.51037	2.69408	4.16222	2.4506	2.91997	2.64644	2.67841	4.34845	1.91406	2.11797	-2.540405777	3.54E-06	4.64E-05
NAC	Px_M03249	6.48289	4.77726	4.24834	3.31753	3.28854	2.88573	2.97355	4.5483	3.16463	3.26929	3.11499	3.01689	5.135	3.03573	2.58883	-0.445577026	0.416816042	0.630065917
NAC	Px_M03251	1.65591	3.62287	1.40712	1.41624	2.47887	1.85017	2.5625	2.74571	2.22097	1.24191	1.61358	2.50617	1.71405	1.05308	1.18011	-0.639597983	0.291131899	0.491764917
NAC	Px_M03252	8.73173	3.84486	14.2062	2.51696	2.07317	1.9226	0.554414	5.26934	1.09425	0.870817	0.910011	0.721474	2.73499	0.932604	0.563519	-2.684256078	0.005978628	0.026499481
NAC	Px_M03253	24.4971	19.7347	17.7548	32.1117	38.0913	36.7351	29.7294	30.1435	33.6569	35.1605	27.5613	29.1414	29.8719	23.5046	27.3191	0.518892197	0.280677165	0.479651735
NAC	Px_M03255	21.3782	22.4787	15.8939	72.9853	70.4015	77.0204	89.5751	73.1815	82.5599	42.403	63.2484	96.3347	48.5888	29.9642	22.6332	0.842957045	0.096318701	0.224736675
NAC	Px_M03260	2.89135	5.4677	6.69553	4.14501	4.40685	2.90832	2.82839	6.58838	3.83588	3.31871	3.1461	3.49002	3.5404	1.16592	1.31841	-1.293404673	0.020563458	0.070263559
MYB	Px_M03278	0.080687	0.220873	0.541485	0	0	0	0	0.182535	0	0	0	0	0	0.229605	0.204455	-0.666751671	0.832763017	0.957854009
MYB	Px_M03284	0.983695	0	0.0943072	0	0	0	0	0.0370895	0	0	0	0.036092	0	0	0		0.122296056	0.268705068
MYB	Px_M03308	6.7817	7.70033	7.9079	2.70364	2.1721	2.31376	2.0979	3.2537	2.22616	2.14877	2.02557	2.78876	3.03666	1.24679	1.24297	-1.971104398	0.000506738	0.003439661
WRKY	Px_M03312	31.0263	24.3125	21.0989	38.2566	45.3913	40.335	51.3219	45.6056	41.9217	41.2071	43.0611	48.3377	46.7523	47.8374	54.4129	1.128271801	0.02077325	0.070734656
WRKY	Px_M03331	15.9186	17.0206	9.13943	11.4566	11.3387	9.22186	9.10436	12.6509	11.05	7.77084	10.0737	9.34303	10.831	9.16492	9.67555	-0.358124997	0.468848269	0.679712083
WRKY	Px_M03332	0.845586	0.953114	0.786824	0.240662	1.26646	0.690447	1.00132	2.05359	0.0581268	0.387968	1.87672	0.410622	1.00959	0.330266	0.488398	-0.447714294	0.642228163	0.828857911
ERF	Px_M03344	29.4275	18.4021	18.705	25.585	29.3116	27.8348	29.562	30.0886	28.9003	34.5511	29.8154	30.6882	30.4477	30.3731	34.421	0.677527	0.156281093	0.319396868
ERF	Px_M03366	88.4744	111.603	95.2303	118.024	114.46	129.245	101.948	87.6358	116.653	114.237	103.88	92.2183	113.678	129.105	131.087	0.510823369	0.312942586	0.516693025
WRKY	Px_M03377	94.0783	95.7696	93.4316	155.09	130.149	107.202	191.24	188.631	175.892	173.34	174.11	197.629	149.437	84.0286	92.6049	0.297562125	0.517750385	0.725607944
MYB	Px_M03379	4.40784	5.48109	5.58554	5.35224	5.77233	4.39106	5.05496	7.67535	5.41101	3.1202	4.0381	6.04554	5.21781	1.62229	1.52386	-0.878969291	0.111187641	0.25018963
ERF	Px_M03380	8.52367	11.1246	10.1956	8.96596	9.99088	9.24926	10.8747	9.79062	9.03564	5.73161	9.50411	10.4568	6.7149	4.48058	3.52728	-0.925980373	0.08030917	0.196485103
bHLH	Px_M03394	8.14343	8.56372	6.96003	11.5288	11.2885	9.00556	12.2731	14.6678	11.5258	10.2591	12.3142	13.9579	13.0519	7.63378	8.45665	0.402185805	0.426155789	0.637709308
bHLH	Px_M03400	7.80752	8.03964	6.55322	14.4967	14.0927	14.7984	14.3137	14.3464	14.3637	15.5395	12.2607	13.9951	14.9173	14.2762	13.4672	1.07689173	0.035809385	0.107943774
bZIP	Px_M03401	22.5708	29.7134	21.883	6.6541	7.33465	5.45336	8.1907	9.92393	7.27475	4.89268	6.18099	8.97582	9.08316	4.74804	3.5976	-2.026007463	9.39E-05	0.000817513
WRKY	Px_M03416	4.69004	5.22822	4.99476	6.91396	4.69152	3.2682	12.2585	12.0802	9.05983	2.07489	5.37525	14.6661	5.16955	0.364472	0.264889	-1.501917281	0.018779166	0.065420072
ERF	Px_M03449	29.4423	21.2074	21.0548	34.9142	36.1137	34.4276	34.9357	37.4999	36.2997	29.3058	31.7074	41.2798	37.528	22.8048	18.9172	0.22661362	0.631726327	0.821478329
bHLH	Px_M03463	19.0128	16.6886	14.9656	14.4564	17.9094	13.133	16.002	18.1788	17.7033	24.0149	16.1774	18.0264	20.5549	15.5989	19.2241	0.267304068	0.555444242	0.759258436
WRKY	Px_M03470	6.66431	9.45589	7.13982	41.3623	41.0926	38.3906	40.721	34.9207	36.8759	33.7475	35.6026	42.4906	29.9566	23.879	25.7102	1.912575087	0.000202483	0.001575779
bZIP	Px_M03489	0	0	0	0	0	0	0	0	0	0	0	0	0	0	0
WRKY	Px_M03502	12.5049	17.1678	12.4284	23.5187	25.1462	21.6312	22.5967	22.1902	24.1767	21.9807	23.6541	25.8026	22.642	20.9298	21.2696	0.774434576	0.139344725	0.294575716
bZIP	Px_M03517	11.1532	13.7688	14.781	69.9177	85.402	156.782	75.7246	51.2922	73.3764	127.7	107.509	53.5871	129.763	215.667	219.783	4.033843067	9.63E-08	1.85E-06
bZIP	Px_M03518	0.825601	6.80093	19.8756	0.0739733	0.126938	0.185697	0.0543139	0.103762	0.0804	0.0825587	0.104883	0.0757287	0.249771	0.348052	0.0871671	-5.218006224	0.021309894	0.072179972
bZIP	Px_M03526	128.621	184.651	175.241	58.6989	76.4141	69.8481	54.4869	49.1203	50.1946	50.1606	50.823	58.7723	47.1194	46.6974	56.6077	-1.531512794	0.002129388	0.011415313
WRKY	Px_M03531	10.9741	14.464	12.6641	14.3485	16.3855	14.575	15.2012	12.9495	15.793	16.0951	13.7477	15.9193	10.5302	9.47773	13.1958	-0.029944813	0.979639757	1
NAC	Px_M03548	1.88388	2.31585	2.68405	2.30686	2.86755	2.05812	1.73509	3.04839	3.08824	1.19311	1.82485	2.62081	2.35746	1.29057	1.30943	-0.389985979	0.563940904	0.766362359
NAC	Px_M03550	18.6816	19.7934	16.8536	19.4216	21.6628	18.8427	19.4484	17.3307	18.3133	20.9016	16.5037	18.7582	21.2114	17.2104	17.6069	0.152525836	0.762305343	0.915872847
WRKY	Px_M03647	0	0	0	0	0	0	0	0	0	0	0	0	0	0	0
WRKY	Px_M03682	0.145389	0	0.418155	0	0	0	0	0.164454	0	0	0.166229	0	0.143951	0.275815	0	-0.330585234	0.994729706	1
NAC	Px_M03703	0.095131	0	0	0	0	0	0	0	0	0	0	0	0	0	0		0.910429922	0.99765581
NAC	Px_M03705	10.2629	10.0514	10.977	21.8357	19.165	25.4679	28.0084	24.8874	25.5427	28.7819	22.8888	22.3857	29.1082	19.3872	18.2845	1.196076088	0.016803577	0.059822439
NAC	Px_M03706	83.0105	174.134	211.404	43.6846	27.4186	39.0109	39.817	37.9204	35.493	29.9013	34.0965	37.7267	41.8625	19.6491	12.9007	-2.618702763	9.78E-05	0.000846865
ERF	Px_M03712	34.2472	12.0623	22.0637	2.6512	2.88132	5.86309	3.08213	1.54952	1.76094	1.89041	1.48794	1.9602	2.0345	3.57334	2.21288	-2.955335424	0.000279034	0.002082305
ERF	Px_M03748	0.069664	1.10181	1.24669	0.399478	0	0	0	0.525326	0.0542731	0	0	0.0255599	0	0	0		0.000302685	0.002231302
NAC	Px_M03762	2.75105	23.7132	34.7477	607.892	401.852	1342.58	401.646	277.131	555.832	727.932	590.479	318.303	582.028	2034.51	1737.61	6.393058381	1.37E-06	2.00E-05
ERF	Px_M03767	9.3577	13.0947	11.418	17.3786	19.2442	20.1088	17.3881	17.2787	17.2892	16.2444	15.7314	18.1167	17.4682	16.0683	15.1595	0.667485101	0.21150646	0.394229967
ERF	Px_M03768	48.296	20.8308	24.1393	5.15664	4.3536	5.27042	2.4421	5.04517	5.15628	2.64736	2.85142	3.7481	5.12846	3.50291	3.00781	-2.906668476	0.000284555	0.002115197
NAC	Px_M03774	178.294	65.5951	89.0091	70.692	93.9712	133.376	41.1726	90.7389	76.0284	268.564	74.8863	41.8909	248.699	355.561	459.403	1.874091036	0.003302063	0.016417757
NAC	Px_M03777	1.13128	0.570457	0.513741	0.256072	0.263652	0.206623	0.669813	0.101023	0.20874	0.214344	0.17019	0.524298	0.324236	0.141193	0.113154	-1.899415462	0.102127187	0.234810339
bHLH	Px_M03784	0	0	0	0	0	0	0	0	0	0	0	0	0	0	0
ERF	Px_M03799	118.343	272.993	563.593	14.2029	2.82284	6.09275	5.89065	14.4217	21.2989	14.3464	8.45966	7.22395	8.02947	1.66536	2.43626	-6.315519278	7.25E-05	0.000651094
MYB	Px_M03813	0.948188	0.0346076	0.0363613	0.163117	0.0419864	0	0	0.0429009	0	0	0.0433642	0	0.0751046	0.0359759	0.0240264	-2.884860557	0.356240472	0.564858112
bHLH	Px_M03821	2.08246	2.93912	1.3214	1.67526	2.20581	0.779857	1.40153	3.28758	0.805355	1.97756	3.30595	0.593658	1.23118	2.57216	1.23378	-0.13788336	0.683546478	0.861826713
bHLH	Px_M03822	5.00308	26.9596	20.6701	4.48564	3.66225	2.58261	2.33506	3.09685	3.25658	0.391114	0.857104	2.92387	0.274303	0.216413	0.082589	-6.439087408	2.33E-06	3.19E-05
bHLH	Px_M03824	23.7577	33.0393	32.8849	7.9897	5.03368	3.61834	5.33029	10.0105	6.86505	7.32402	5.23376	5.99592	6.60206	3.90784	3.42178	-2.60140898	8.18E-07	1.26E-05
bHLH	Px_M03828	0.757929	0.946379	1.30028	10.3795	3.35616	4.33753	9.21133	5.41462	7.97147	3.06358	7.06941	7.11314	1.73784	0.529736	0.328512	-0.233152257	0.829829771	0.955947288
bHLH	Px_M03831	0.104804	0.204922	0.129184	0.112685	0.248614	0	0.354588	0.406447	0.857323	0.125763	0.804555	0.346076	0.0296478	0.0284032	0	-2.865023816	0.141495371	0.297790603
bHLH	Px_M03833	5.16299	13.4237	4.86033	17.289	21.6225	14.2831	9.11552	25.3653	15.3745	35.1762	20.2162	13.283	27.8692	23.6458	25.7909	1.879194734	0.000308884	0.002266016
bHLH	Px_M03836	0.366352	0	0	2.36339	4.78558	6.82283	1.69191	5.63573	4.70933	16.2218	7.24639	1.33071	17.4835	21.0238	22.0473	7.533643165	4.46E-24	1.23E-21
bHLH	Px_M03841	1.45814	1.10334	2.26736	0.726531	0.570869	0.267404	0.568541	0.402279	0.748091	0.36275	0.487947	1.2331	0.105638	0.860225	1.00256	-1.019876568	0.132548692	0.283983902
bHLH	Px_M03863	0.247239	2.19957	1.95549	26.45	23.538	147.358	11.7109	28.3854	65.7303	122.159	95.2628	5.71489	201.587	130.977	102.822	6.722521162	1.86E-25	5.90E-23
bHLH	Px_M03864	25.7044	27.5766	30.3171	46.4821	50.2635	69.1911	34.4674	43.8874	43.2698	51.1221	41.4192	34.3041	63.2715	80.3052	77.0874	1.574582728	0.00186376	0.010190654
bHLH	Px_M03868	6.67081	11.2895	10.6733	9.31684	7.69654	9.51524	10.5013	10.1457	12.3649	15.2795	10.1908	11.5596	14.2361	10.1861	10.1648	0.391025055	0.442782468	0.653515586
WRKY	Px_M03900	0	0	0.038476	0	0	0	0	0	0	0.0481593	0	0	0	0	0		1	1
ERF	Px_M03918	4.4463	4.23662	3.77229	5.33061	3.96383	2.27578	4.10031	6.40907	4.73614	3.30516	4.04892	4.33104	4.55815	2.79923	2.16857	-0.305542895	0.621095134	0.814974362
NAC	Px_M03920	1.45128	0.103188	0.433667	0	0.0625944	0	0	0.0852772	0	0.022617	0	0	0.0746454	0.143024	0.0119397	-2.993027283	0.10185965	0.234362133
ERF	Px_M03968	93.4123	52.7795	56.182	9.07117	11.768	11.7111	7.51292	10.5738	5.87613	10.2657	10.3021	8.1535	11.5944	18.4061	9.63088	-2.191089102	1.46E-05	0.000161539
NAC	Px_M03972	9.98812	6.82127	8.52924	4.51708	3.10052	2.85866	5.43826	7.96673	7.36429	9.29188	5.88652	5.41766	14.8034	3.55525	2.32218	-0.339914368	0.635866029	0.824132215
NAC	Px_M04036	6.42821	11.33	4.50355	0	0	0	0.162651	0	0.0321027	0	0	0.060475	0	0	0		5.24E-15	3.76E-13
NAC	Px_M04037	0.852234	0.90724	0.885126	0.0763595	0.157239	0.0821518	0.0840989	0.240996	0.0829936	0	0.0811996	0.0781716	0	0	0		0.007901933	0.03312027
NAC	Px_M04040	15.3884	15.2097	12.21	24.7813	22.6545	20.0752	28.0511	21.6478	21.7505	17.1761	21.1496	27.6596	18.066	11.6902	14.0502	0.153530939	0.735712108	0.896128659
ERF	Px_M04050	0.117568	0.509566	1.35256	0.0632041	0.195225	0.169996	0.0348051	0.299215	0.137391	0.0352698	0.134421	0.194112	0.174607	0.0278796	0.0372386	-3.103315289	0.083493942	0.202161514
NAC	Px_M04075	4.31754	3.0144	2.32048	5.80273	6.22794	5.29701	5.86797	6.49309	6.09664	5.94633	4.65595	6.8585	6.55797	4.77793	4.95215	0.876708642	0.097358087	0.226555982
NAC	Px_M04076	0.917728	1.42584	1.56943	2.74685	2.05934	2.23793	1.8504	2.18836	1.76811	0.922674	1.30451	2.12951	1.10511	0.470543	0.361388	-0.980348069	0.213247756	0.39653691
NAC	Px_M04080	0	0	0	0	0	0	0	0	0	0	0	0	0	0	0
ERF	Px_M04081	0	0	0	0	0	0	0	0	0	0	0	0	0	0	0
bHLH	Px_M04089	2.43712	10.2687	4.74168	151.673	70.6223	42.3701	100.669	134.916	181.855	126.356	100.969	198.825	41.518	2.03975	14.5305	1.720974812	0.155561174	0.318370825
NAC	Px_M04093	1.71006	6.9791	10.9842	80.0977	67.6337	32.7107	67.5242	88.8192	75.1389	16.6215	43.8138	79.2606	11.8827	2.38885	3.14153	-0.200386278	0.854165214	0.96951746
NAC	Px_M04131	6.48168	9.06022	8.03194	0.778457	0.686998	0.518457	0.734878	1.32593	0.564059	0.620576	0.906638	0.796931	0.989942	0.130812	0.262086	-4.124855579	3.21E-09	8.61E-08
WRKY	Px_M04152	0	0	0	0.0384009	0.0988439	0.144599	0.0422931	0.100997	0.0834744	0.128574	0.122505	0	0.318259	0.457348	0.158375	Inf	0.000767882	0.004895249
bHLH	Px_M04154	0.0515426	0	0	0	0	0	0	0	0	0	0	0	0	0	0		1	1
NAC	Px_M04161	0.380524	0.843237	0.938082	0.672152	0.330979	0.0314408	0.128744	1.3835	1.58815	0.195695	0	0.897526	0.0807342	0.0257817	0.0344364	-3.90013556	0.003942724	0.018988277
bZIP	Px_M04170	0	0	0	0	0	0	0	0.0735531	0	0	0	0	0	0	0
ERF	Px_M04218	22.1468	13.6948	34.3225	3.54228	1.94514	1.94784	3.90131	4.96876	4.36337	3.47021	3.01345	3.94869	3.22572	1.49307	1.62325	-3.409911604	2.55E-05	0.000263623
MYB	Px_M04238	0.234689	0.927964	0.599992	1.09345	1.90523	1.08591	1.20428	1.76975	0.365677	0.844865	0.626103	2.58323	1.08438	0.222612	0.148671	-0.324396648	0.870831367	0.980197658
ERF	Px_M04239	20.043	19.2656	18.8578	31.5878	28.1145	23.9641	31.1851	25.8283	29.8895	22.4776	25.502	28.7223	21.0716	14.972	15.7911	-0.046949795	0.941030854	1
WRKY	Px_M04266	2.07157	2.50242	2.73078	3.55614	3.64837	2.88644	4.19533	4.36689	3.75506	2.24573	3.36437	4.83245	3.82246	2.37806	2.22942	0.301046844	0.578497265	0.777827039
bHLH	Px_M04274	0	0	0	0	0	0.182218	0	0	0	0.378054	0.0900527	0.0866946	0.0779834	4.18374	3.99157	Inf	0.000454945	0.003140259
NAC	Px_M04278	28.6476	29.0482	23.7619	44.4689	39.2681	34.3093	41.6052	41.7776	40.5326	41.2159	41.8429	42.2636	44.0685	31.904	32.3999	0.532787273	0.285030183	0.484372764
NAC	Px_M04279	25.6468	26.7061	26.3473	12.5075	11.9167	10.415	9.25201	14.3927	11.913	11.5185	11.6839	10.5383	16.4294	20.798	13.3556	-0.485699438	0.290858751	0.491509267
bZIP	Px_M04303	0.229637	0.139691	0.14677	6.91332	3.38949	7.79191	2.90058	1.38533	2.95191	0.918534	2.97562	2.86465	0.0757885	0.217821	0.533393	0.95669475	0.702966351	0.876007979
NAC	Px_M04311	2.44138	3.75921	1.2678	26.3589	18.5807	14.8264	24.4531	23.6455	35.0682	44.7986	29.0183	30.7914	36.7117	18.4778	28.5471	3.60817547	7.01E-10	2.15E-08
WRKY	Px_M04324	12.4575	5.64062	7.07568	2.62829	0.93672	0.598159	0.695836	1.30275	1.23604	0.479487	0.752469	0.75028	0.372354	0.423608	0.163787	-4.601810805	4.08E-08	8.60E-07
NAC	Px_M04327	0.0349197	0	0	0	0	0	0	0	0.0408073	0	0	0	0.0345742	0	0	-0.228876889	1	1
ERF	Px_M04348	0.652593	0.229026	0.288758	0.161922	0.0555715	0.0193561	0	0.0189273	0.0586632	0.0401589	0	0.0368366	0.0331352	0.0158721	0	-4.617640108	0.002509724	0.013084856
ERF	Px_M04349	2.66733	1.26855	1.67379	0.677864	0.178956	0.0373992	0.0765712	0.0731416	0.188912	0.155187	0.0739314	0.0533808	0	0.0306675	0	-7.253886815	1.82E-12	8.84E-11
WRKY	Px_M04356	1.5447	2.89727	3.00295	1.93765	0.736252	0.94305	1.06702	1.55311	1.32878	0.772336	1.22647	1.67664	1.35948	0.610505	0.543631	-1.51455932	0.022309216	0.074725922
WRKY	Px_M04357	71.191	15.7211	15.0951	13.6552	3.81887	2.14013	1.11825	3.85845	5.56278	9.52795	3.23908	0.742451	2.93853	2.0474	2.18532	-3.718132192	0.037122046	0.110798827
bHLH	Px_M04361	0.0233858	0.0213387	0	0	0	0	0	0.105809	0.0273287	0.0841874	0.026738	0	0.162081	0.0887296	0.0444433	2.779160002	0.416823646	0.630065917
WRKY	Px_M04393	14.2096	23.1396	19.2086	58.318	49.8821	122.526	85.0263	29.1588	70.6342	79.1199	58.6598	36.0796	44.2822	54.8679	55.1775	1.62793189	0.001684056	0.00940432
ERF	Px_M04410	43.3191	36.0015	25.3716	4.24398	4.66458	1.46417	4.51635	6.74425	16.5629	2.53815	4.03693	5.05964	2.17668	0.42654	0.538075	-5.082412442	2.72E-17	2.80E-15
NAC	Px_M04428	0.258702	0.269779	0.372027	0.0397362	0.0818247	0.085501	0	0.0627053	0.215943	0.465655	0.105637	0	0.237846	0.490779	0.327765	0.424751638	0.724639879	0.887597348
NAC	Px_M04436	1.25697	2.04364	2.49777	2.01494	4.42745	2.85513	1.40727	2.94699	3.52536	1.15182	1.41102	1.33324	2.12702	0.455238	0.89761	-0.716711348	0.328097446	0.534181468
bHLH	Px_M04446	11.2842	11.9052	13.0719	21.9904	22.6846	20.3952	19.6259	21.406	16.8039	9.87346	20.6068	19.364	16.7976	9.92303	7.61988	-0.004577079	0.989794845	1
bZIP	Px_M04449	20.4977	25.6999	18.5595	95.502	75.6375	70.7809	134.668	101.329	124.293	51.6533	93.0492	114.565	60.5089	23.9796	18.1308	0.692706505	0.186218706	0.360327169
bZIP	Px_M04462	21.0438	42.4008	45.0744	24.3083	18.1863	23.166	15.7483	21.8565	23.4948	19.338	16.8153	20.4937	25.328	20.0351	14.1237	-0.761107035	0.130863145	0.28149353
bZIP	Px_M04472	1.73648	2.77283	4.92493	0.0777935	0.560672	0.167389	0.0856782	0.409204	0.0845522	0.0868223	0	0.0796396	0.214912	0.06863	0	-5.137933639	2.34E-05	0.000244533
NAC	Px_M04487	4.02667	16.0294	21.4221	3.07323	2.17105	2.36513	1.90236	2.28914	3.04765	3.02934	2.48084	2.52611	3.16055	1.66236	1.81068	-2.560651299	0.012403381	0.047157972
WRKY	Px_M04510	23.4068	10.2443	17.1181	1.46992	2.20135	4.84011	2.06042	1.59325	1.06508	0.795405	1.37363	1.1856	2.87127	2.86862	2.07326	-2.574097426	3.63E-05	0.000360979
bHLH	Px_M04513	0.587094	1.07141	0.844274	0.473429	0.812403	0.16978	0.695218	2.82234	0.8576	0.176125	2.51719	0.969328	0.726607	0	0.278935	-1.341492125	0.605717944	0.802225774
ERF	Px_M04557	4.73648	0.129011	0.745517	0	0	0	0	0	0	0	0	0	0	0.067056	0.0447831	-5.364632222	0.090807785	0.214954373
ERF	Px_M04559	36.4459	59.4108	48.9288	34.6761	35.5679	44.2685	37.0748	36.8927	42.0224	40.2326	38.8898	39.514	38.2221	36.5311	38.0688	-0.204014476	0.65988275	0.842248638
bZIP	Px_M04566	4.36061	5.95136	4.48425	3.84697	4.33216	3.27654	4.41341	4.08927	3.83276	3.42135	3.43032	4.82027	4.00381	1.97973	2.19573	-0.771978501	0.168738719	0.33638633
bHLH	Px_M04569	30.8224	17.5987	8.00424	0.0988271	0.0847935	0.0177206	0.126984	0.0866405	0.107413	0.0735314	0.0525457	0.0337241	0.0303355	0.014531	0.0388179	-9.242104041	3.12E-09	8.39E-08
bZIP	Px_M04583	23.9512	11.9126	10.54	2.95516	7.93257	3.17933	4.64954	11.4363	6.99736	8.24536	8.97851	7.34713	18.952	5.49346	3.23351	-0.77472356	0.288179107	0.48823333
bHLH	Px_M04588	0.885964	0.833286	0.378953	2.03706	3.39499	1.87624	3.08283	4.64067	5.11299	0.899579	4.45703	2.26543	2.6316	1.17652	0.811641	1.178981993	0.068997752	0.175847038
bHLH	Px_M04589	62.7487	75.3278	72.6314	108.54	105.461	161.95	132.342	95.7717	120.391	102.806	110.754	110.363	114.335	134.766	126.166	1.000105261	0.045282484	0.128432397
bHLH	Px_M04590	35.3172	23.8751	34.3254	17.5339	19.3193	22.3412	22.6113	17.9919	20.4795	14.297	17.727	22.4108	15.0258	19.6243	16.2977	-0.712042364	0.143705426	0.300839262
ERF	Px_M04598	7.51982	6.89606	8.73084	4.34734	7.0696	4.15258	5.50392	11.1132	2.1638	1.63242	6.4375	6.36381	6.56619	1.03946	1.10115	-1.474634371	0.009329183	0.037642045
ERF	Px_M04603	18.0292	25.4532	20.3262	31.5315	23.5134	23.7195	23.8236	25.2072	24.6408	22.7489	19.3307	21.5057	26.2016	15.8904	17.4013	0.005969302	0.985914363	1
bHLH	Px_M04613	0.305605	0.677217	1.2975	0.751049	1.30491	1.51504	0.155095	1.28395	0.8163	0.157166	0.199664	0.768872	0.259356	0.0414113	0.0829692	-2.592247434	0.079527372	0.195282738
NAC	Px_M04637	0.881404	0.402126	0.499322	0.34461	0.798323	0.787846	0.0948846	1.13293	1.03001	0.432682	0.366454	0.264591	2.38005	1.10207	0.913668	1.346663189	0.130362469	0.280547402
bHLH	Px_M04641	2.72741	2.32276	2.82079	1.67063	1.409	1.62527	1.89867	2.24367	2.35664	1.76535	1.85212	2.82013	3.42054	1.27001	1.08901	-0.424257423	0.494693519	0.703847509
bHLH	Px_M04644	8.34932	10.5726	11.5984	24.0917	26.4395	29.04	24.3812	28.6858	27.3463	26.547	20.5859	27.8831	26.5435	25.537	23.8551	1.459768877	0.004903125	0.022606053
MYB	Px_M04651	13.0042	8.03816	9.50834	0.54768	2.22239	1.21311	1.31283	2.30469	1.01545	0.179778	1.78144	1.35222	0.237336	0.767384	0.227776	-4.433182518	6.86E-12	3.05E-10
bHLH	Px_M04654	335.797	514.371	453.998	2043.52	1293.93	1520.51	2122.65	1709.77	2495.98	2785.55	2180.72	2017.82	1517.36	1553.81	1809.36	2.073445722	3.99E-05	0.000391272
WRKY	Px_M04655	4.14691	0.21469	0.874082	0	0	0	0	0.0665346	0	0.0705846	0.0336266	0.0323726	0.0291198	0.0278973	0.0372623	-5.63811634	0.044094222	0.12581702
ERF	Px_M04656	5.84342	21.9136	32.997	4.00442	3.55426	0.891347	4.25821	12.7109	3.52688	1.38699	1.83545	9.40046	3.62395	0.0609092	0	-4.241230332	0.001444341	0.008286413
ERF	Px_M04657	75.0959	129.089	176.714	55.0153	82.4589	49.0241	40.1808	65.5232	31.7538	39.9874	55.4113	49.1041	74.2191	51.6766	57.5058	-0.936260006	0.062623967	0.163567113
ERF	Px_M04658	0.828291	0.274832	2.7432	0	0.0833573	0	0.2675	0	0	0	0	0	0	0.785669	0	-2.048045213	0.181027909	0.353161952
ERF	Px_M04659	0	0	0	0	0	0	0	0	0	0	0	0	0	0	0
NAC	Px_M04663	6.16449	1.62826	1.71077	1.74421	2.87334	0.750608	2.3052	3.11942	1.70617	0.38933	1.29834	2.49985	2.73051	0.461627	0.616592	-1.363685106	0.291657312	0.492374261
bHLH	Px_M04670	11.005	13.8074	13.2961	20.8279	20.7522	19.5725	24.2569	23.9343	26.0426	17.4377	20.8327	24.144	19.6131	11.5775	11.1702	0.244235706	0.619578063	0.813762078
NAC	Px_M04681	2.30137	3.1386	3.68513	4.85127	5.03139	5.56277	5.69461	4.52519	4.71367	4.48389	5.10219	4.69402	4.77772	5.87597	5.67997	1.0114465	0.052604049	0.143224804
bHLH	Px_M04684	15.7782	19.8936	18.5858	24.2304	23.0858	25.1487	26.1069	27.1166	24.7989	25.3547	24.158	28.5413	24.3413	26.829	24.2131	0.633315211	0.224155407	0.410302217
ERF	Px_M04698	0	0	0.105034	0	0	0.190098	0	0	0	0	0.125263	0.241183	0	0	0		0.912406663	0.99765581
WRKY	Px_M04699	1.61613	2.78133	2.13777	5.4989	4.86902	7.50152	5.23259	6.80314	6.52649	5.94072	6.40881	4.90883	5.63089	4.87058	4.09516	1.290925232	0.025955062	0.084152582
ERF	Px_M04701	0.355644	0.108171	0.227305	0	0.131234	0	0	0.134093	0.138535	0.142255	0.135541	0	0.117375	0	0	-2.771217851	0.696507244	0.87125478
ERF	Px_M04703	3.8749	3.47989	4.47741	5.19686	5.66675	5.92135	4.08138	6.25156	4.64738	4.03799	4.3837	5.67935	5.51254	5.20374	4.70264	0.519672079	0.342812032	0.550213822
bHLH	Px_M04719	16.1168	14.8689	13.6909	28.5977	32.1824	32.7729	27.8725	30.0566	34.3305	44.5243	33.0053	23.887	42.8979	38.0251	45.5396	1.655116004	0.001025905	0.006252885
bHLH	Px_M04720	5.13707	7.28525	7.4764	11.2463	8.56449	10.5243	6.59619	9.31111	9.69192	10.6948	9.48242	8.65193	14.5234	27.4165	21.6818	1.876891162	0.002215444	0.011784673
bZIP	Px_M04722	17.5701	17.1838	17.8953	13.606	14.0822	9.60504	18.8788	13.337	16.6511	14.2286	14.8861	14.2945	13.7789	7.40361	8.98422	-0.707836621	0.19016446	0.365726156
bZIP	Px_M04723	11.8536	10.1265	7.78733	13.405	12.1636	11.4537	16.7582	13.0874	13.7785	13.7518	14.8126	15.5771	12.3442	10.6762	12.1461	0.389530226	0.427051173	0.638263565
bHLH	Px_M04752	15.6905	20.1481	20.7983	16.2466	18.073	19.4069	17.7188	20.0915	20.7033	16.4195	18.8872	19.1559	18.3798	17.1802	15.1428	-0.021065976	0.940358593	1
bHLH	Px_M04792	14.9106	11.7614	11.3102	16.3253	15.9318	21.1649	20.5024	18.4411	19.1159	24.3153	22.2934	17.8249	22.5502	28.7011	26.5375	1.206855171	0.018628272	0.065007134
bHLH	Px_M04801	0	0	0	0.0305344	0	0.328506	0	0	0	0	0	0	0	0.161626	0.0539708	Inf	0.367074085	0.577344576
WRKY	Px_M04805	6.2622	17.8716	18.2152	7.22013	6.22436	7.2438	4.85951	7.53548	6.47723	3.8372	4.99665	7.27415	5.64618	3.43759	2.34643	-1.81562993	0.005403407	0.024424279
bHLH	Px_M04819	15.6946	4.80343	4.21615	3.41009	3.18526	2.34499	3.63957	3.38409	4.37504	3.76664	3.15895	3.38305	3.02693	0.883915	1.01494	-2.316056303	0.064549597	0.167391327
bHLH	Px_M04830	37.4106	25.1746	25.6111	51.0841	54.3209	62.7554	61.4028	54.2368	68.2469	81.045	64.0096	57.2485	69.0717	67.6832	76.1869	1.429663803	0.003661444	0.017895898
bHLH	Px_M04831	28.8443	41.203	39.3554	70.4674	62.4157	45.4701	57.6496	66.2386	59.6277	21.481	39.3282	87.3371	26.9849	6.24871	5.27683	-1.53801296	0.002583005	0.013382625
bHLH	Px_M04832	45.675	36.018	47.6454	12.4651	10.2363	11.8918	10.2219	6.50938	10.7405	8.04536	8.4322	13.4066	5.11698	2.62333	2.86688	-3.529705778	2.94E-10	9.69E-09
WRKY	Px_M04834	490.681	806.553	1113.99	92.8572	48.4498	77.5172	90.504	89.0578	132.682	85.9464	71.2732	84.6613	72.2969	30.8584	25.8739	-4.186901101	1.46E-08	3.36E-07
bHLH	Px_M04836	0.302181	0	0.0579404	0	0	0	0	0	0	0	0	0	0	0	0		0.551804679	0.756675957
bHLH	Px_M04837	3.75884	8.91751	6.66668	41.8292	49.1008	51.5242	36.7215	31.4628	37.7763	25.4845	31.8025	50.0622	21.9577	12.3007	10.4771	1.291511565	0.070907824	0.179454162
MYB	Px_M04845	17.3177	12.0949	12.2648	13.1898	16.1551	12.2553	11.5458	13.4615	13.0325	11.5662	11.5485	12.6084	13.4868	12.4219	12.5348	0.027535337	0.941485923	1
NAC	Px_M04851	0.703046	0.0610958	0.288863	0.0359957	1.59363	0.81325	0.79288	1.5526	0.352107	0.361561	3.55979	0.847548	1.06071	3.77893	0.699861	2.579020039	0.129985317	0.279997063
WRKY	Px_M04866	0	0	0.152317	0	0	0	0	0	0	0	0	0	0	0	0		1	1
bHLH	Px_M04867	2.49007	4.70365	4.56506	3.25659	2.20846	2.66141	1.56917	3.7225	3.31831	2.2716	2.08114	2.75686	2.26358	1.14644	1.30989	-1.230440889	0.030310482	0.094734563
WRKY	Px_M04868	0.352257	0.200889	0.0844274	0.710143	1.31609	1.17149	1.30353	1.44437	0.51456	2.06067	1.76203	0.969328	0.959122	1.62888	1.08785	2.71276652	0.016341829	0.058618141
NAC	Px_M04871	1.67388	0	0.719372	0	0	0	0	0	0	0.0692628	0	0	0	0	0		0.017050982	0.0605763
WRKY	Px_M04875	32.378	21.4317	24.0782	90.26	74.9018	69.9493	94.9924	84.5153	86.0513	69.9303	80.2101	107.585	66.3899	45.1737	42.8881	1.091568482	0.024699425	0.080877525
NAC	Px_M04889	14.2332	10.4221	9.07125	19.3106	23.2255	20.3666	19.1943	18.807	18.8669	20.0096	20.6081	20.4054	19.6275	19.5197	20.1292	0.968930697	0.052045086	0.142038339
NAC	Px_M04890	43.6792	31.511	27.0321	20.0643	24.9107	17.1202	16.1867	28.0339	14.8346	19.1171	22.0495	16.4195	27.7052	21.1227	19.0231	-0.474717044	0.342452557	0.549828214
NAC	Px_M04920	13.0032	10.5467	10.3443	3.5696	3.47108	3.16476	2.11131	4.79846	2.65833	4.50033	3.3741	2.60539	6.96992	6.96891	5.91994	-0.628692687	0.231279236	0.419648582
ERF	Px_M04931	6.49002	38.6523	8.65155	112.357	175.098	134.512	117.987	87.1371	87.3273	97.1385	100.822	124.752	73.3155	102.914	135.777	2.765289203	0.000290631	0.002155394
bHLH	Px_M04943	31.0523	25.4116	25.1571	15.5353	19.7793	19.3554	17.5521	16.6035	17.4893	16.1492	16.0767	18.3861	19.3116	19.5091	19.2707	-0.337243867	0.495989323	0.705126973
bZIP	Px_M04945	11.6982	9.46223	8.46721	10.5233	12.0988	14.5563	10.4585	12.3887	10.321	12.3598	10.844	11.1578	14.2359	23.0988	20.8442	1.167563855	0.024366862	0.080040233
bZIP	Px_M04946	1.94099	0.116137	0.579603	0.068424	0	0.0368072	0	0.57587	0.148737	0	0.0727611	0.245167	0	0	0		0.009222015	0.03731691
WRKY	Px_M04960	21.9569	19.757	32.0358	7.58374	5.94046	12.9839	12.9864	4.21444	6.51742	5.98942	8.06444	6.73199	4.29225	9.46886	6.35343	-1.676807286	0.000913782	0.00566538
bZIP	Px_M04964	51.6417	44.8572	32.674	35.2759	43.3868	46.023	35.5613	42.2688	36.6553	42.4494	40.9309	36.8834	49.01	49.6885	47.4925	0.333361265	0.505139337	0.713734822
NAC	Px_M04991	3.52752	5.38216	6.3479	10.5078	9.98661	8.4285	12.0179	12.6571	10.2043	7.11275	10.0168	12.6031	9.30412	4.22364	3.22371	0.175472392	0.756232385	0.912036292
MYB	Px_M05005	0.0742113	0	0	0	0	0	0.131818	0	0	0	0	0	0	0	0.0470115	-0.328528458	1	1
MYB	Px_M05007	3.64045	4.42905	3.83912	16.831	23.9115	17.4058	23.8536	20.3145	22.6893	26.3564	23.4475	26.0459	16.8207	13.9276	21.8316	2.3111642	0.000320705	0.002338676
NAC	Px_M05009	7.64031	8.98254	7.74738	10.6371	9.59651	10.7642	12.1792	15.013	14.2512	16.5145	10.9754	10.8356	12.5594	11.8463	12.0379	0.731428724	0.187016725	0.361289873
NAC	Px_M05011	0.199283	1.00011	1.64306	1.30703	2.29434	1.47533	0.377575	0.969283	0.745225	0.0478271	0.341773	0.372899	0.138118	0.0378057	0.0757452	-3.447800722	0.015660524	0.056703534
NAC	Px_M05013	0.450216	2.27524	1.9257	3.50018	1.76355	5.92896	2.82969	2.54626	4.57323	4.9038	3.48447	1.67726	5.52058	5.84728	2.93978	1.747873561	0.008743206	0.035796694
MYB	Px_M05038	13.0212	17.6718	16.7105	26.7601	21.0291	29.219	16.3952	21.9066	18.4911	18.1965	17.1492	17.6436	20.3178	23.139	22.3185	0.63908447	0.226959592	0.414232051
NAC	Px_M05070	415.94	269.589	242.781	261.874	293.84	319.637	255.699	262.036	297.885	360.813	270.697	326.824	246.784	176.163	214.151	-0.413454005	0.430780398	0.641757434
NAC	Px_M05075	117.791	64.7484	71.392	25.6113	14.4008	8.98407	13.6015	18.8999	16.0352	19.8884	15.0276	11.5822	11.8495	13.4726	11.3295	-2.639504464	1.35E-06	1.98E-05
bHLH	Px_M05097	4.2244	5.78193	4.57494	11.0186	12.9469	16.0624	9.40264	9.82213	12.1131	25.3929	13.6848	8.35246	18.4732	25.7488	30.5766	2.559614143	3.78E-05	0.000373016
ERF	Px_M05117	1.75096	0.722765	1.63868	0.0448242	0	0	0	0.0943124	0	0	0	0	0	0	0		6.20E-06	7.62E-05
ERF	Px_M05127	0	0	0	0	0	0	0	0	0	0	0	0	0	0	0
WRKY	Px_M05142	4.06512	3.07682	3.35845	1.47035	2.36413	1.66857	1.68593	3.00894	2.60512	2.7425	1.94909	1.11347	3.95071	1.81247	2.18356	-0.328126482	0.608731913	0.805199228
WRKY	Px_M05149	24.3344	22.9147	17.8822	37.8658	39.5917	44.7239	36.4858	38.1494	41.0007	58.7792	43.3153	38.9468	45.2678	70.9907	72.4805	1.73513284	0.00121101	0.007185265
ERF	Px_M05161	93.456	32.5901	34.7053	10.1772	12.0386	9.24601	6.60069	12.3722	6.75975	9.6925	9.04264	6.41331	13.3288	30.9057	17.0825	-1.196161076	0.140020523	0.295685806
bZIP	Px_M05169	15.9426	16.3375	14.9316	18.3721	20.3639	21.5153	16.0711	19.1429	19.3472	25.5078	17.6203	19.708	29.1819	23.0712	20.0692	0.734648551	0.15765355	0.321308683
bZIP	Px_M05170	14.0376	4.84604	4.56343	14.7614	19.1991	15.2183	21.581	33.4267	34.9204	24.3549	33.4349	22.7524	43.2889	18.5201	16.7939	1.786986048	0.000570592	0.003806201
bZIP	Px_M05171	1.38367	0	0.0914848	0	0	0	0	0	0	0	0	0	0	0	0		0.145931942	0.303962892
NAC	Px_M05174	14.5511	14.0236	10.2329	17.0551	18.3092	15.1847	18.55	19.8563	14.813	21.674	16.3145	17.6306	20.9407	24.2745	25.8404	1.048614222	0.03636032	0.109131666
ERF	Px_M05193	31.4931	19.4769	10.9867	2.02226	1.74317	0.657759	2.02004	3.71071	2.50465	0.262438	0.150031	4.57381	1.38585	0	0	-5.683758132	8.86E-08	1.71E-06
ERF	Px_M05204	76.3987	50.2565	56.5051	58.3485	65.2695	40.2007	43.2677	83.0587	57.1827	74.5871	59.9819	65.1489	100.124	49.0927	41.8214	0.116552076	0.779030168	0.927240606
ERF	Px_M05218	0.517913	0.672515	0.553816	1.47781	1.60975	0.921686	4.38742	3.96559	2.02521	2.60546	2.41416	4.40708	1.55809	1.51158	2.06948	1.73459938	0.012660178	0.047919865
ERF	Px_M05219	0.0552374	0.0504022	0	0	0.0611486	0	0	0.0624805	0	0	0	0	0	0	0		0.915039339	0.99765581
MYB	Px_M05226	0.0782296	0.142764	0	0	0	0	0	0	0	0	0	0	0	0	0		0.571640239	0.772306417
bHLH	Px_M05259	1.62223	0.246706	0.907224	0	0	0	0	0.152913	0	0	0	0.1488	0	0.25646	0.0856378	-2.748545743	0.251547965	0.4443997
bHLH	Px_M05260	0.557032	0	0.17801	0	0	0	0	0	0	0	0	0	0	0	0		0.716938906	0.884304003
bHLH	Px_M05277	0	0	0	0	0	0	0	0	0	0	0	0	0	0	0
NAC	Px_M05285	60.8467	25.8088	40.616	18.2204	20.5496	22.8223	17.1104	14.955	15.7375	22.9875	20.8027	24.3748	20.0005	17.0643	18.6568	-1.055701307	0.040546444	0.118169256
bHLH	Px_M05291	31.6766	22.636	30.6756	23.9557	22.5765	17.7446	24.9086	37.6017	31.0281	13.9233	23.1139	28.2851	24.9144	4.86148	4.32896	-1.370803699	0.011160301	0.043309051
bHLH	Px_M05292	46.0714	32.1211	44.1689	36.2796	35.1984	21.017	42.8382	51.5622	41.3273	18.2985	37.4664	41.9617	32.4449	8.00154	4.52168	-1.495913252	0.01123388	0.043537017
NAC	Px_M05311	12.5405	23.3911	11.1535	109.059	144.345	143.722	70.6123	118.606	70.8025	81.6479	102.785	94.5728	101.924	155.354	149.95	3.315840981	1.76E-07	3.15E-06
bHLH	Px_M05313	21.3112	21.4569	18.7895	18.557	20.4763	21.0825	17.1453	22.6674	18.2077	21.0159	19.2486	19.2399	28.0835	25.1356	24.1651	0.470683946	0.346663562	0.554273675
bHLH	Px_M05314	1.45745	2.8814	1.24201	0.0435289	0.0448173	0	0.0479408	0.0457935	0	0	0	0.0445619	0.0801686	0.0384016	0.0256464	-5.221576211	1.34E-05	0.000149556
bZIP	Px_M05322	0.641804	0.108449	0.250678	0.35781	0.315772	0.219973	0.16889	0.6453	0.222227	0.456386	0.326134	0.156986	0.541313	0.473494	0.466803	0.693661114	0.480107303	0.69092824
ERF	Px_M05334	40.8069	55.1485	49.221	47.5363	42.818	42.3416	52.4803	50.4306	48.1845	49.989	46.9605	46.7319	49.6744	54.301	56.3519	0.311037955	0.547831706	0.753928338
bHLH	Px_M05341	0.310293	1.19545	0.793278	2.7802	2.78616	1.75478	3.63356	11.5824	6.36581	1.9031	4.3361	6.37544	3.1405	1.27541	1.31043	1.374650414	0.084782833	0.204318019
bZIP	Px_M05373	1.20888	2.54381	2.01044	2.12209	2.53995	1.88353	1.75288	3.65571	3.14255	1.33222	1.8617	2.60694	2.9801	0.912662	0.656404	-0.346093983	0.605738483	0.802225774
MYB	Px_M05397	0.104838	0	0	0	0.0386858	0.0808478	0	0.0395285	0	0	0	0	0.0346004	0.132591	0.0221377	1.042436971	0.870713306	0.980133117
bHLH	Px_M05398	0.580427	1.27109	2.99475	0.760231	1.68229	3.73548	0.487374	2.41128	1.18392	5.01481	2.01501	0.243936	5.57967	4.71479	4.72648	1.757266158	0.001119929	0.006723538
bHLH	Px_M05407	2.37773	3.7516	3.18186	2.11268	3.47302	2.06283	1.46647	3.00703	2.66285	1.66438	1.41592	1.41764	3.10625	0.720468	0.794964	-1.023060112	0.089912095	0.213523037
bZIP	Px_M05416	0	0	0.0998297	0.11196	0.115273	0.240905	0.123307	0.235569	0	0	0	0	0.206199	0	0	0.809624671	0.998995824	1
bHLH	Px_M05423	0	0.0311111	0	0.0366593	0.0377444	0.0788803	0.0403749	0.0771331	0.0796885	0.163656	0.038983	0.0375293	0.438858	0.226388	0.151192	4.807929518	0.08676192	0.207738267
bHLH	Px_M05424	1.8232	4.58278	5.07884	2.51509	3.84622	3.54151	1.46647	3.89109	2.1708	0.825587	1.80923	1.93108	2.65666	0.946267	0.893463	-1.326367886	0.045485353	0.128852549
NAC	Px_M05429	3.01309	0.811282	2.03627	1.22151	1.64043	0.571377	2.28118	2.17901	1.21219	0.770548	1.18598	1.30486	1.32047	1.17133	1.12647	-0.568601568	0.524017644	0.731603235
bHLH	Px_M05453	0.0423385	0	0	0	0	0.146925	0	0	0	0	0.0968149	0	0	0.0401599	0	0.179340505	1	1
MYB	Px_M05482	463.838	143.179	143.287	91.0813	84.0837	56.7221	78.5675	120.157	103.555	190.696	93.708	109.545	116.769	69.5788	80.9544	-1.388047827	0.159390976	0.323847875
WRKY	Px_M05489	13.5386	10.3908	16.1577	2.96573	6.44319	3.86397	2.3973	6.66941	5.85534	9.56543	3.67452	2.17263	11.8262	5.52083	7.34207	-0.618871332	0.268895858	0.465931242
ERF	Px_M05499	97.7253	94.7959	60.6636	157.805	190.174	206.163	180.026	178.833	177.765	298.936	255.08	159.255	275.465	316.011	344.796	2.064597394	5.06E-05	0.000479554
NAC	Px_M05501	93.4028	83.5198	79.1235	72.7668	83.2207	82.8609	65.2885	97.1055	80.9107	88.7637	77.7519	73.9476	149.566	114.167	94.7869	0.596868019	0.225247972	0.411666683
bHLH	Px_M05503	36.0103	31.7128	29.0668	23.7226	26.3562	23.7132	23.1415	23.922	25.535	25.276	21.7355	23.7704	24.8999	24.2381	24.6786	-0.238372726	0.628767529	0.8201415
bHLH	Px_M05504	2.05162	3.7968	2.77027	2.95153	2.87895	3.87736	1.60823	2.54944	2.46507	1.38699	1.55279	1.74933	1.91688	3.28909	2.85559	0.106048807	0.927851277	1
bHLH	Px_M05505	0.915518	0.69615	0.731426	0	0	0	0	0.172595	0.178313	0	0	0	0	0.144735	0.0966605	-2.98388703	0.3253543	0.531146036
bHLH	Px_M05512	0	0	0.0371537	0	0	0	0	0	0	0	0	0	0.0383707	0	0	-0.190375329	1	1
bHLH	Px_M05513	0.50254	0	0.160596	0	0	0	0	0	0	0.201013	0	0	0	0	0		0.716938906	0.884304003
bZIP	Px_M05516	8.95916	6.32464	7.45809	13.3194	11.0199	12.4959	9.77962	14.1792	13.7442	18.4932	11.0022	10.3484	19.4932	10.9811	11.2575	0.961934181	0.065085381	0.168401968
bZIP	Px_M05518	5.42614	6.20592	5.91467	9.87008	8.63994	7.26548	14.6993	10.2995	10.467	3.7016	8.71101	12.7224	5.96122	1.90366	1.13009	-0.978865831	0.106814222	0.242684266
ERF	Px_M05524	2.46443	3.16224	1.84582	3.72618	2.52923	3.23676	4.07345	3.57159	3.26993	4.28187	3.52211	3.89938	3.81257	2.58111	2.01651	0.270151077	0.685978173	0.863504381
MYB	Px_M05553	6.14386	0.927623	3.26289	0	0	0	0	0.0499964	0	0	0	0	0	0	0		2.69E-05	0.000276604
WRKY	Px_M05555	9.29825	3.17281	2.67922	1.73085	1.46843	0.78955	0.564259	1.64609	0.722391	0.757241	1.03071	0.567016	0.956329	0.500846	0.318172	-3.048244983	0.014789232	0.054107069
WRKY	Px_M05558	0.323312	0.485902	0.18233	8.42474	6.88454	8.68981	2.40974	8.60489	4.64501	18.3258	10.6113	1.67469	16.8342	10.2285	12.8911	5.458716203	1.39E-17	1.50E-15
ERF	Px_M05574	2.36558	2.40442	2.55497	1.12685	1.45854	1.59334	1.06376	1.49031	1.08478	1.97628	1.1298	1.31839	1.66028	1.67579	1.46061	-0.465621061	0.474894607	0.685951794
ERF	Px_M05598	2.30856	1.82183	4.00774	3.48842	2.97004	4.25826	2.80761	5.92832	3.49984	1.57229	3.56687	3.77724	5.12744	1.00611	0.790503	-0.298110252	0.767263339	0.919400259
bZIP	Px_M05624	5.37317	5.27055	5.44396	10.1888	9.9632	9.64802	11.4818	8.52265	10.4604	9.77412	10.7788	11.6001	8.86265	6.46351	7.27175	0.616828852	0.217579755	0.401975921
bHLH	Px_M05628	30.1919	24.2764	27.0374	23.8513	24.0134	21.8243	22.6906	23.2582	23.1962	19.633	17.2177	19.1986	22.7908	13.2822	13.8815	-0.613526031	0.23797068	0.428156243
NAC	Px_M05630	2.07984	2.22153	3.08476	2.34146	2.99314	3.26914	2.10069	4.91272	2.37332	0.58724	2.36399	2.23543	4.5425	0.208887	0.534766	-0.603864391	0.561083538	0.763990884
ERF	Px_M05636	73.1881	74.4019	63.298	78.0624	78.5523	102.205	85.1305	73.5248	78.9291	58.5495	65.8777	74.9869	78.67	62.8351	60.4401	0.06559845	0.896957437	0.99765581
NAC	Px_M05637	54.1479	59.6508	49.5504	44.37	46.8008	47.5956	39.6866	48.3226	38.9763	48.599	37.6259	40.2673	62.8074	60.5155	56.5811	0.287023493	0.577763889	0.777423793
bZIP	Px_M05640	1.50506	0.965615	0.766546	0.328703	0.364465	0.598463	0.306324	0.984212	0.68704	1.0159	0.699077	0.232964	1.65316	1.3607	1.14709	0.483288136	0.49708061	0.706305164
WRKY	Px_M05642	0	0	0	0	0	0	0	0	0	0	0	0	0	0	0
WRKY	Px_M05644	7.37364	7.9515	7.50981	20.2011	19.0817	18.1002	21.5909	18.8041	18.8899	15.0994	18.4816	21.5449	17.5027	12.3716	12.1933	0.996106429	0.051404624	0.140718688
MYB	Px_M05660	1.19813	0.450163	0.698199	0.681997	1.50839	0.978308	0.612025	0.265733	0.219629	0.112763	0.241742	0.310303	0.0930412	0.200555	0.34229	-1.641976767	0.108391741	0.24543807
MYB	Px_M05662	1.27069	0.0891896	0.983945	0.0525476	0	0.395736	0	0.0552814	0	0	0.0558784	0	0.0967786	0.788085	0.43344	-0.586293136	0.608543743	0.805049283
ERF	Px_M05664	57.4054	30.7208	34.9505	27.0007	26.4469	15.8609	33.6043	33.4817	32.0692	30.1344	27.3584	31.4881	29.175	14.0204	16.7672	-0.959840487	0.066017872	0.170010766
ERF	Px_M05665	0.579854	0.282185	0.333545	0	0	0	0	0.131178	0.0451746	0.0463875	0.0441981	0	0	0	0.0244884	-5.272778699	0.042481367	0.122394107
bHLH	Px_M05683	16.0023	11.1837	16.8713	2.95496	3.33685	4.51229	3.88435	2.75771	3.26349	3.05855	2.6101	3.65938	3.75251	2.35461	2.27453	-2.301595658	2.95E-05	0.000300934
WRKY	Px_M05684	3.72201	4.82835	1.33274	0.241077	0.347497	0.0518728	0.106204	0.202895	0.157213	0	0.153815	0.542955	0	0	0.11363	-6.088669765	7.22E-07	1.12E-05
NAC	Px_M05703	1.01258	14.8882	0.264755	14.0297	41.2967	1.62386	6.73114	8.56419	16.7815	17.1768	14.6821	3.41967	6.37997	7.88029	13.3539	1.021941333	0.375400185	0.585461071
NAC	Px_M05704	0.0871238	0.105997	0.0835259	0.0936747	0.35364	0.335935	0.137559	0.164247	0.237564	0	0.0332041	0.223761	0.0287539	0	0	-3.466595169	0.471023546	0.681943087
bHLH	Px_M05707	0.368797	0.428291	0.707133	0.216287	0.296919	0.426606	0.397015	0.265463	0.470157	0.523012	0.574992	0.405937	0.365148	0.604233	0.446012	0.091021328	0.979755346	1
NAC	Px_M05713	0	0	0	0.679099	0	0.438368	0.598343	1.14309	0.295239	1.97058	1.011	0	1.62593	1.07839	1.12031	Inf	0.014471226	0.05314638
NAC	Px_M05742	0.0515426	0	0	0	0	0.178866	0	0.0583012	0	0	0	0	0.153098	0.488903	0.228559	4.28229126	0.164597708	0.331051511
bHLH	Px_M05756	2.12523	2.79903	3.97882	1.33652	3.35143	2.89901	1.35328	1.22463	1.00748	0.096235	0.848159	1.3241	1.17121	0.551511	0.368324	-2.055831223	0.001599863	0.009019973
bHLH	Px_M05758	1.32312	0.31045	1.37721	0	0.167396	0.131188	0	0.0855212	0.0441773	0.0453634	0	0.0832211	0.187147	0	0.0239478	-3.980199845	0.004158396	0.019835327
bHLH	Px_M05759	3.5141	3.36103	2.96308	1.77536	2.99964	3.08543	2.25612	3.01709	1.48431	2.89591	2.12993	2.60973	5.19804	2.40959	1.58242	-0.062221486	0.929075066	1
bZIP	Px_M05774	21.4737	25.5455	21.6451	22.3601	29.4092	28.5541	18.0019	26.4461	19.5536	22.7276	20.1061	19.3011	26.4772	25.7464	22.6296	0.269339925	0.615111307	0.810564023
ERF	Px_M05784	0	0	0	0.0579371	0.0596519	0	0	0.182854	0	0	0	0.059312	0	0	0
ERF	Px_M05786	1.56468	1.12068	1.22586	23.2812	15.2911	8.50478	30.0439	20.5912	22.1581	6.4403	18.736	37.6302	4.09788	1.80334	1.77988	1.026822791	0.079783594	0.195673764
ERF	Px_M05787	86.2426	117.298	139.733	68.9831	68.5087	89.6327	72.8551	65.5894	78.1758	80.9876	77.7853	68.232	74.0604	94.0546	89.0589	-0.243479632	0.593512831	0.791294471
NAC	Px_M05789	1.05348	0.108822	0.362065	0.192343	0.792145	0.390875	0.282451	0.47215	0.603934	0.0477038	0.568153	0.371937	0.0984013	0.0565622	0.0251833	-3.051992923	0.077459643	0.191677883
NAC	Px_M05790	0.664581	0.0964739	0.159284	0.0649592	0.0334409	0.0698868	0.0178858	0.0854234	0.0706028	0.0181246	0.0172692	0.083126	0.0149547	0	0	-6.156212703	0.019301505	0.066828666
NAC	Px_M05792	0	0.0401778	0.0422137	0.142029	0.0487442	0.407473	0.208565	0.647477	0	0.0528376	0.40275	0	0.0435964	0.0417663	0	0.100796001	1	1
NAC	Px_M05793	10.6404	11.9697	12.958	6.80243	1.59176	1.76564	2.04324	2.05181	4.05862	1.38035	1.21403	2.04533	1.42366	1.34292	0.658633	-3.27125282	1.39E-08	3.23E-07
MYB	Px_M05806	4.28174	6.52542	8.34085	10.2848	6.35355	6.42824	6.09514	7.72851	9.74116	7.4337	8.90564	6.81872	5.81787	6.74021	6.37702	0.147262082	0.822604082	0.952481173
MYB	Px_M05827	28.7716	22.7681	16.9547	20.2611	24.6447	23.8953	21.3996	26.0893	21.4656	26.6608	21.3245	23.4574	33.7841	22.7801	24.4774	0.358973452	0.447717621	0.6586615
MYB	Px_M05828	3.34738	0.423379	0.794344	8.94424	3.81567	9.16267	2.62949	3.82381	5.11241	3.3407	4.01667	1.67808	1.83761	1.25748	1.55364	0.143324623	0.808954236	0.947964788
bZIP	Px_M05832	41.8727	9.98911	9.10167	5.54639	5.52542	2.23209	2.23929	5.45662	3.06674	4.78537	4.05944	1.78411	5.5278	6.85762	5.71257	-1.592887574	0.208092303	0.389959118
bHLH	Px_M05845	0.0871019	1.38291	1.45298	4.06446	3.23982	1.12846	2.57858	6.89664	2.60576	1.0452	2.62911	4.06504	2.27674	0.115668	0.12139	-0.361044394	0.815553129	0.949560627
bHLH	Px_M05849	5.00364	2.92202	4.22137	3.65831	1.77251	2.77823	2.37006	4.07503	2.10502	4.0829	4.34787	3.52483	1.78349	3.60709	3.04292	-0.32395608	0.757723442	0.912840853
bHLH	Px_M05850	0.574331	0.393043	0.527671	0.334488	0.582811	0.359861	0.425065	0.676711	0.615235	0.402025	0.437772	0.869234	0.331712	0.158893	0.197073	-1.041121293	0.377601406	0.587446686
ERF	Px_M05867	0.0375883	0	0	0	0	0	0	0	0	0	0.0429764	0	0	0	0		1	1
bZIP	Px_M05870	6.2129	3.01859	4.25452	5.20524	3.39423	4.20007	6.01946	7.48393	6.50609	4.74432	4.88941	8.52602	3.75477	1.37763	1.78898	-0.914490635	0.26561765	0.462260625
WRKY	Px_M05896	12.003	9.30077	5.60143	20.3142	38.8078	21.6348	30.9088	28.7701	23.9345	27.3587	36.233	26.2138	18.518	13.825	13.1555	0.879156867	0.091423346	0.215989865
WRKY	Px_M05900	2.96195	4.24041	5.25495	32.5787	19.8431	17.9188	25.4794	24.55	30.993	27.3721	27.7929	26.4754	14.8823	8.41246	11.6247	1.59828747	0.001975765	0.010707341
WRKY	Px_M05902	0	0	0	0	0	0	0.0940694	0	0	0	0	0	0	0	0
NAC	Px_M05903	1043.33	625.397	685.512	13.7264	4.55679	4.62351	9.81939	11.3365	12.5486	10.38	10.1629	23.5734	10.3366	6.56404	6.87799	-6.526872547	1.42E-24	4.05E-22
bZIP	Px_M05923	1.71354	1.56355	1.10542	2.35894	2.16284	3.2233	2.73078	2.46356	2.84461	3.82418	2.69157	2.25628	4.34454	7.15466	6.1782	2.207745551	0.000110037	0.00093573
bZIP	Px_M05924	5.76864	8.05943	9.54149	6.70222	7.34504	8.92162	6.13042	7.40943	6.51902	5.19803	6.13651	5.74486	8.30584	7.11535	4.31023	-0.139751861	0.737620037	0.897402964
ERF	Px_M05926	49.7761	45.2857	78.3554	1.53135	1.57668	3.21054	1.72981	3.59382	0.640152	1.09557	0.501052	2.09026	7.087	2.97906	2.2903	-3.785196867	2.14E-10	7.28E-09
bHLH	Px_M05938	15.3798	12.8086	10.4997	0.633087	0.730045	0.190711	0.502023	1.06564	0.247712	0.0565252	0.269287	0.570338	0.0699586	0.134044	0.0447603	-7.116064207	3.68E-22	7.62E-20
WRKY	Px_M05939	58.5611	8.79762	10.3438	0.691103	0.17789	0.0796636	0.13592	0.545293	0.402399	0.578485	0.104987	0.101072	0.022729	0.283073	0.0581691	-7.49214485	0.003929955	0.018933104
WRKY	Px_M05944	7.55056	12.4171	7.46691	5.88518	6.17913	6.80711	6.66101	5.77534	5.25877	4.28363	5.4914	6.97739	7.13313	4.67892	4.11158	-0.680161464	0.184834595	0.358443877
bHLH	Px_M05952	41.3291	24.8062	17.2582	12.6503	22.53	13.7985	16.957	15.7211	9.63723	7.46682	14.5084	17.6611	7.31775	6.98478	6.4291	-1.863930409	0.002579754	0.013367932
bHLH	Px_M05970	41.8946	18.5448	25.4136	16.1678	14.9072	14.8846	13.318	15.7114	13.8423	15.0219	13.6857	13.9439	16.6661	16.1084	12.0059	-0.813245832	0.106883466	0.242772036
ERF	Px_M05971	0.0865799	0	0	0	0	0	0	0	0	0	0	0	0	0	0		1	1
ERF	Px_M05972	0.0865799	0.316005	0.415022	0	0	0	0	0	0	0	0	0	0	0	0		0.336420858	0.543006577
MYB	Px_M05984	3.22371	1.52661	1.56485	0.219373	0.451733	0.0472029	1.40133	0.50773	0.190746	0.0489669	0.0933115	0.269495	0	0	0		2.86E-08	6.21E-07
ERF	Px_M05991	0.148981	0.498446	0.761751	0.480548	0.219898	0.344667	0.117612	0.561721	0.406232	0.119183	0.0567787	0.109323	0	0.0942097	0	-3.640158481	0.084914834	0.204487154
bHLH	Px_M06002	1.12029	1.61198	2.23068	0.555937	0.763189	0.647951	0.867402	1.21846	1.00706	0.20682	0.443382	0.616558	0.255972	0	0	-4.484076536	0.000245727	0.001863036
bHLH	Px_M06014	20.4276	10.3956	12.2178	0	0.0293303	0.337129	0	0.209784	0.0309621	0.19076	0.0605856	0	0.236095	0.779079	0.570657	-4.532620432	4.41E-10	1.41E-08
NAC	Px_M06017	0.777036	0	0.496632	0	0.143365	0	0	0.146488	0.151341	0.155405	0	0	0	0.245684	0.0820396	-1.692609514	0.630024595	0.820521382
NAC	Px_M06018	1.08669	0	0	0.212436	0	0	0	0.111744	0	0.118546	0	0	0.293438	0.0937064	0	-1.574926353	0.653606505	0.83734267
bHLH	Px_M06020	1.53124	1.17185	0.520906	3.23965	1.20298	1.54272	2.22269	5.25197	2.2512	8.65385	6.09934	0.86991	5.81985	6.23148	7.38462	2.769553815	4.71E-05	0.000450904
bZIP	Px_M06027	5.07227	6.0474	5.64221	14.9168	12.5214	13.5951	16.3241	14.5734	14.2301	11.94	12.7707	16.0489	13.7364	8.65022	9.2701	1.024754572	0.046412956	0.130768847
NAC	Px_M06034	1.5218	0.760418	0.625266	0	0	0.0419129	0.0429063	0.0409845	0	0.0434792	0	0	0	0	0		4.69E-05	0.000449709
NAC	Px_M06035	0	0	0	0	0	0	0	0	0	0	0	0	0	0	0
bHLH	Px_M06047	0.330241	0.731809	0.881965	2.10507	1.56678	2.12832	0.865918	1.761	1.13019	0.452894	1.10576	0.804888	0.747368	0.447496	0.283916	-0.330251074	0.708357672	0.87987344
NAC	Px_M06059	9.10663	5.3266	11.5288	1.22392	0.743164	0.675263	0.518451	1.38664	0.716291	0.21015	1.13464	0.642547	0.549084	0.221488	0.20339	-4.706839078	4.47E-10	1.43E-08
NAC	Px_M06060	9.5785	10.1072	13.5949	4.77538	3.19884	2.10457	0.823761	7.80812	1.93853	1.41267	2.69199	1.0602	2.80803	0.558334	0.271186	-3.272091053	9.41E-07	1.43E-05
NAC	Px_M06061	5.18554	7.4291	14.6819	5.47123	3.2726	3.86811	4.30412	4.22097	4.64399	3.31481	4.21114	3.78739	1.91934	2.29846	1.59642	-2.088749938	0.0101758	0.040193972
NAC	Px_M06062	15.7826	11.4079	17.3856	9.78229	5.89237	4.94	1.17266	17.7821	4.33966	5.34742	3.67974	0.74938	5.63777	2.05477	0.666531	-2.446288683	6.70E-05	0.000609389
NAC	Px_M06063	57.4451	46.183	54.9546	14.1934	21.8861	31.7353	13.0571	12.071	11.1374	11.3994	13.6825	11.7294	16.4904	19.777	16.0508	-1.443044422	0.003586057	0.017594023
NAC	Px_M06064	120.748	95.4523	76.2214	150.733	169.305	234.641	140.043	102.149	134.264	119.722	115.8	133.907	113.585	147.835	140.925	0.638748202	0.196766526	0.374740044
ERF	Px_M06067	0.022764	0	0	0	0	0.0263323	0	0	0	0	0	0	0	0	0		1	1
bZIP	Px_M06082	1.36989	0	0.255367	0	0.0842492	0	0	0.0430422	0	0.0456621	0.043507	0	0.113028	0	0.120527	-2.710414636	0.302514845	0.505020515
bZIP	Px_M06084	9.75965	14.1056	2.69771	1.417	0.473171	1.11247	0.0843581	1.69217	0.998992	0.854845	0.325799	0.156825	2.53921	1.4866	0.451281	-2.524821178	0.009301344	0.037562584
MYB	Px_M06095	4.94436	2.85811	1.76206	1.19683	0.94568	0.449167	0.153271	1.99112	1.57307	0.341699	0.532753	0.256443	0.563873	0	0.0655949	-4.060479591	4.21E-05	0.000410602
WRKY	Px_M06103	15.4945	4.31195	1.96029	1.53893	2.0875	0.946099	4.33145	2.49274	2.36293	3.70772	3.14308	3.20093	1.59711	0.991308	0.993062	-2.506143601	0.127095342	0.275573841
ERF	Px_M06133	0	0	0	0	0	0	0	0	0	0	0	0	0	0	0
MYB	Px_M06157	1.77511	0.588994	0.46413	0.563901	1.07186	1.21335	0.525508	1.50591	0.141437	0.871405	0.830277	0.48847	0.838832	5.28092	3.24572	1.981226481	0.086663639	0.207579927
WRKY	Px_M06171	1.93546	1.42871	1.18838	66.2645	50.1221	90.7363	74.9636	72.3193	91.8185	254.668	148.04	45.5039	135.671	130.161	143.933	6.648751119	1.63E-26	5.65E-24
bHLH	Px_M06173	0	0	0	0	0	0	0	0	0	0	0	0	0	0	0
bHLH	Px_M06185	1.09438	1.89587	1.21645	5.08185	4.37192	3.37581	5.69083	6.97881	6.82079	4.49165	4.85994	5.20245	4.53837	2.36198	2.78313	1.300159083	0.025018996	0.081733278
WRKY	Px_M06193	1.28939	4.08181	3.55705	19.1824	20.9153	17.6545	18.4157	15.6264	16.2056	5.1785	9.74784	22.4181	5.0023	1.42272	1.43357	-0.176713519	0.793615642	0.937702103
bZIP	Px_M06203	1756.88	1777.6	2077.55	787.663	630.7	634.331	663.591	572.925	789.87	712.933	606.028	628.174	413.068	282.12	259.288	-2.452787397	1.82E-06	2.57E-05
bZIP	Px_M06204	286.968	158.37	178.52	86.7354	113.423	121.592	61.0413	96.6578	67.9397	108.408	83.3623	57.792	107.864	188.524	157.954	-0.264808017	0.572957113	0.773276525
MYB	Px_M06216	53.3663	67.6579	90.223	68.634	83.8443	96.5148	84.3405	88.8629	73.9973	80.1712	89.2945	75.1767	96.938	104.55	102.817	0.684268459	0.170386292	0.338695808
MYB	Px_M06219	0	0	0	0	0	0	0	0	0	0	0	0	0	0	0
MYB	Px_M06220	0	0	0	0	0	0	0	0	0	0	0	0.101881	0	0	0
bHLH	Px_M06225	8.05511	7.62336	3.9091	8.46395	9.72778	7.62362	11.9627	10.222	7.97402	5.35223	6.90732	12.1087	8.18963	5.14636	5.10276	0.018933788	0.967754825	1
ERF	Px_M06254	43.854	262.395	103.315	694.88	617.827	522.775	448.574	415.524	483.518	455.584	424.909	467.25	97.3419	120.278	243.587	0.411448286	0.638347251	0.825929394
WRKY	Px_M06262	17.9397	21.0012	18.9409	1.20941	5.17242	1.96842	0.0683074	0.456736	0.707801	2.00737	3.52846	0.666677	0.799585	3.69331	7.21698	-2.017750899	0.000234628	0.001789816
NAC	Px_M06263	0.180098	1.59638	1.8746	0.138314	0.256334	1.66663	0.0304665	0.320122	0.120265	0	0.205914	0	0.484001	2.39163	1.04309	0.340448136	0.841096794	0.961743641
WRKY	Px_M06273	7.39739	8.43733	6.72253	5.9652	5.11814	6.06116	6.56981	7.14715	4.95264	6.19521	4.66938	6.95493	7.4005	4.23928	4.83254	-0.351366688	0.597169214	0.79413469
WRKY	Px_M06274	12.5573	14.3226	10.4883	8.48957	7.89836	8.25322	8.33617	8.39322	7.33725	7.30594	7.83125	11.2041	12.2447	6.67745	6.08663	-0.498939214	0.411345825	0.624358327
MYB	Px_M06285	4.98346	7.01155	4.09954	5.04705	6.97604	6.43407	4.83522	6.58249	3.56936	4.12817	3.82305	5.09605	6.62132	4.87951	5.27512	0.192539317	0.742630087	0.901322104
ERF	Px_M06300	0	0	0.0390638	0	0	0	0.0321671	0	0.0158722	0	0	0	0	0	0		0.81433756	0.948865208
bHLH	Px_M06337	0.148185	0.270427	0.0355163	0.0398318	0.0410107	0.0428532	0	0.083808	0.173169	0	0.0423565	0.040777	0.146719	0	0	-1.813561948	0.579574692	0.778886429
NAC	Px_M06348	20.2129	21.8236	29.0235	32.3041	21.4142	24.069	26.6973	22.0358	29.7132	25.6819	25.9338	23.2049	18.4282	12.2324	11.2691	-0.6627753	0.206174914	0.387559377
NAC	Px_M06351	0	0	0	0	0	0	0.087318	0.250221	0.0861704	0	0.0843077	0	0	0	0
WRKY	Px_M06407	0.380524	0.0868038	0.638417	0.409136	0	0.330129	0	0.430422	0.222341	0.114155	0.108767	0.209423	0.376759	0.270707	0.0602637	-0.620395276	0.836649685	0.960321025
WRKY	Px_M06408	101.248	100.758	120.803	33.1138	19.2782	28.5887	35.1681	28.5523	36.0592	25.1188	30.4193	32.4313	17.431	21.2182	21.9707	-2.239061371	1.15E-05	0.000131328
ERF	Px_M06433	778.614	1542.66	2304.05	190.369	103.926	157.734	198.221	194.051	233.314	130.091	155.523	209.859	120.623	72.2684	58.9765	-4.121956323	1.04E-05	0.0001201
WRKY	Px_M06435	15.9031	19.4478	13.8317	31.9061	42.1067	31.292	37.2755	35.4205	30.2715	24.9854	30.9293	33.3851	28.4073	23.1714	15.3711	0.554425397	0.382076433	0.592329743
WRKY	Px_M06436	14.6923	20.9088	19.0823	42.7052	43.2231	38.1486	44.0541	40.8612	31.2412	27.3354	28.1514	40.1579	32.8753	20.6274	19.4116	0.513518083	0.322126171	0.527717404
WRKY	Px_M06439	0.0330241	0.301333	0.221622	0	0	0.0382006	0	0.261481	0.077184	0	0.0755156	0.0726996	0.0326973	0	0	-4.281613901	0.207022129	0.38851851
ERF	Px_M06471	0.0274547	0.125257	0.342172	0	0	0	0	0	0.0641673	0	0	0.0302195	0	0	0		0.100971395	0.232782943
bHLH	Px_M06474	0.144105	0.153406	0.207231	0.245322	0.319053	0.180585	0.241746	0.244502	0.36487	0.172923	0.151031	0.21149	0.285359	0.330333	0.273863	0.971258326	0.337976619	0.544428881
bZIP	Px_M06475	1.76767	3.11464	2.60044	7.2091	6.27537	4.58307	5.81048	7.82547	7.7642	5.96121	5.64501	7.21245	7.00072	3.84487	3.68756	1.042954915	0.081941463	0.199417481
WRKY	Px_M06476	0	0.0450712	0	0	0	0.0571377	0.116984	0	0	0	0	0	0	0	0		1	1
WRKY	Px_M06506	73.3992	64.0189	84.2247	133.889	145.583	140.621	183.546	133.153	145.135	127.571	137.737	163	130.484	85.1985	62.702	0.409798937	0.404107336	0.616443657
WRKY	Px_M06507	0.894689	0.397155	0.347733	1.76793	0.776286	0.447538	0.171805	1.28552	0.678186	0.377214	0.387057	0.718631	0.430948	0.045873	0.153181	-1.397497594	0.254887917	0.448672011
MYB	Px_M06510	0	0.143655	0.100623	0.112849	0.261426	1.39621	0.0310717	0.0593601	0.122653	0	0	0	0.103919	0.472893	0.0997326	1.696924112	0.401962577	0.61410051
ERF	Px_M06512	21.843	18.9211	23.5636	24.3386	19.3259	20.0976	23.5166	22.4397	25.8675	23.5299	19.793	29.5133	22.64	14.3211	18.0306	-0.110229728	0.872851857	0.981787273
bHLH	Px_M06516	167.489	112.098	84.8996	66.542	74.594	60.6821	70.9349	82.0479	67.9525	83.5335	67.0965	64.7419	98.4401	96.4801	91.2987	-0.199926691	0.684393705	0.862485146
WRKY	Px_M06530	12.3643	12.6977	12.0497	30.8295	30.7701	28.73	36.3612	31.9981	33.2128	28.2593	32.4949	35.9697	28.8067	21.2314	21.2347	1.061857185	0.032457714	0.099918304
bHLH	Px_M06535	0	0	0	0	0	0	0	0	0	0	0	0	0	0	0
bHLH	Px_M06536	0	0	0	0	0	0	0	0	0	0	0	0	0	0	0
bHLH	Px_M06544	22.0036	12.5484	10.8739	17.2084	21.5455	22.1499	19.0456	20.1185	17.7851	14.9307	15.3641	19.4909	15.0426	18.1133	16.1126	0.281483876	0.581516694	0.780586421
bHLH	Px_M06545	14.1824	20.3414	25.0312	25.1814	21.2215	31.9581	22.187	23.6952	25.0377	26.3345	23.7527	20.48	29.63	31.6773	24.3976	0.667959131	0.210090641	0.392474751
NAC	Px_M06555	0.0686979	0	0	0	0.0760496	0	0	0.0777061	0	0	0	0	0	0	0		1	1
bHLH	Px_M06577	4.01081	2.99432	3.4257	1.45053	1.17055	1.20205	0.928305	1.56724	1.29959	0.393782	1.22981	0.822744	1.04693	0.55337	0.311822	-2.40743419	0.000148419	0.001203872
bHLH	Px_M06589	0.425333	1.55241	0.856313	0.137194	0.612105	0.196802	0.0503665	0.192442	0.198818	0	0.243151	0.234083	0.084225	0.0403446	0	-4.529535959	0.003204043	0.015991541
bHLH	Px_M06590	35.6799	33.9104	19.3897	15.8902	22.1814	14.5106	10.4071	11.4491	10.0509	11.4249	11.5727	13.6836	8.77595	19.7185	21.0798	-0.611396887	0.20657864	0.388036503
bHLH	Px_M06606	1.8257	1.84041	2.18371	5.77676	4.23464	3.27844	7.43293	6.27397	9.14365	6.15511	6.63992	9.09087	3.64971	1.23697	1.4209	0.140314131	0.771365278	0.922261592
MYB	Px_M06638	0.334219	0.101655	0.106806	0.119783	0	0	0	0	0	0	0	0	0	0	0		0.635516844	0.823852158
WRKY	Px_M06639	0.145047	0	0	0	0	0.0838915	0	0.0410166	0	0	0	0	0.035903	0.0687915	0.0459422	0.235949988	1	1
MYB	Px_M06645	1.72488	2.34542	2.36699	2.78187	1.46019	1.76053	2.6433	1.81717	2.5888	1.66398	1.77879	2.60591	1.892	0.946387	0.953418	-0.689733058	0.269219143	0.466280023
bHLH	Px_M06649	41.7729	51.3924	32.9735	49.1721	52.7505	51.8412	55.1927	55.2671	52.7621	33.2677	43.3279	51.2568	47.4686	29.7373	32.8798	-0.08296162	0.875022146	0.983519917
bZIP	Px_M06680	21.0828	22.095	18.9431	39.0529	38.672	41.007	36.3205	34.5842	37.956	38.5877	35.2899	35.9995	36.5699	40.3634	41.9279	1.104430541	0.029106991	0.091799629
ERF	Px_M06681	8.9099	7.33681	7.13565	6.65916	5.11212	6.09594	5.53274	5.28493	4.50769	4.30276	4.41026	5.08299	4.89499	5.10177	3.99227	-0.599008761	0.303855527	0.506394506
ERF	Px_M06682	38.9748	26.4938	25.0163	25.5309	27.232	22.7479	28.7928	23.9613	22.0107	16.5954	23.542	26.4762	18.3434	11.8131	11.8866	-1.002686283	0.051218551	0.140340221
bHLH	Px_M06703	0.484122	1.56188	1.77364	0.985277	0.631632	0.120002	0.450436	0.664948	0.303079	0.539441	0.375601	0.380626	0.855951	0.0820019	0.0657176	-2.044703556	0.025797946	0.083760946
bHLH	Px_M06713	14.7315	18.0746	19.1501	5.81666	4.83712	2.59943	6.30765	9.69669	5.49528	2.0474	3.61605	7.69529	3.74945	0.276312	0.210896	-3.752557868	1.82E-09	5.10E-08
bHLH	Px_M06743	12.4489	7.25166	12.4687	2.24537	3.73746	3.99932	1.85471	2.40156	1.70831	1.22514	1.03467	2.11987	2.61907	1.5627	0.801106	-2.645146868	1.14E-06	1.69E-05
bHLH	Px_M06746	0.554361	0	0.106294	0	0	0	0	0	0	0	0	0	0.109775	0	0	-2.807493395	0.692520937	0.868669455
bZIP	Px_M06758	0.269061	0	0.200628	0	0	0	0	0	0	0	0	0	0.0148	0	0	-5.212158743	0.040126927	0.117264198
bHLH	Px_M06781	36.9869	34.4605	38.7541	15.0463	14.2759	13.0731	16.2357	15.0677	13.7039	11.9887	13.3671	16.4953	11.9965	8.43487	7.98971	-1.846371862	0.000432177	0.003009487
WRKY	Px_M06789	45.9757	39.4213	28.6532	29.2228	31.0515	29.2392	31.9938	33.1136	31.3473	21.0853	27.0203	34.1749	32.9755	22.9977	19.6071	-0.488981018	0.325350856	0.531146036
NAC	Px_M06867	0.273572	1.45236	1.23984	0.0267402	0.137658	0	0	0	0	0	0	0	0	0	0		4.81E-06	6.08E-05
MYB	Px_M06874	12.0445	10.1478	5.86074	8.7237	7.38684	10.6476	10.0717	10.1902	10.0701	10.5252	16.9379	9.31567	13.7952	26.6312	31.22	1.578785963	0.02058259	0.070314049
NAC	Px_M06879	13.9911	12.0596	12.6707	8.06812	6.80632	8.23213	7.62465	8.04978	7.69416	6.39031	5.86729	9.37863	9.34699	3.76553	3.71085	-1.159780012	0.044023697	0.12566454
NAC	Px_M06881	5.86462	2.9354	2.59287	4.10169	8.13103	5.13732	6.64128	5.82858	3.12728	1.57146	3.67813	6.86259	4.08717	1.72826	1.67721	-0.557377437	0.391782101	0.602567963
bHLH	Px_M06897	226.337	267.238	237.322	80.6226	85.2138	82.1945	99.342	89.6566	84.0065	114.743	105.785	117.004	111.948	113.161	119.629	-0.923589248	0.05817874	0.154659442
NAC	Px_M06908	36.7206	70.1722	109.115	0	0.126374	0.176069	0	0.301295	0	0.0913242	0.130521	0	0.18838	0.144377	0.168738	-8.619435729	7.29E-12	3.23E-10
bHLH	Px_M06918	25.5582	31.9533	27.4285	11.4021	14.7801	12.0906	12.2868	16.5691	12.5711	10.986	11.2526	11.9247	19.1868	13.2432	11.9376	-0.829727766	0.11863579	0.262683073
NAC	Px_M06951	1.19436	0.426447	0.448056	0.241943	0.344914	0.180205	0.204973	0.0587378	0.10114	0.311566	0.257279	0.304843	0.137106	0.328376	0.328957	-1.156958586	0.192281011	0.368720397
bZIP	Px_M06953	4.84729	7.78831	7.37477	7.73267	7.26163	9.29439	7.33098	8.52235	6.46499	6.73341	6.44572	6.06037	8.32059	8.89586	7.24276	0.439591046	0.444046761	0.654864798
WRKY	Px_M07000	25.6228	30.7279	25.5905	27.398	28.4272	30.486	31.6754	28.3775	30.7326	34.0918	28.7484	27.2734	33.0916	40.4093	38.5098	0.624695622	0.222861468	0.408554047
WRKY	Px_M07001	1.53092	1.49004	1.4677	3.731	2.82458	3.30566	3.02143	2.53977	3.57807	3.30672	4.08418	4.04422	2.52628	2.1298	2.90942	0.910952196	0.343526228	0.550783624
WRKY	Px_M07002	12.2479	13.3221	13.9194	23.0236	26.309	22.8936	24.4927	21.1937	20.6637	15.6705	21.7935	29.5517	20.3985	13.4641	11.9722	0.313048013	0.578394772	0.777754016
NAC	Px_M07009	0	0.127452	0.200866	0.600725	0.309253	0.484721	0.330806	0.315989	0.571302	0.0838058	0.319402	0.153745	0	0.0662456	0	-2.046244107	0.764086035	0.917431825
bZIP	Px_M07024	0.576121	1.01853	1.79507	1.70346	0.797218	1.49946	0.596945	1.34406	1.59898	0.129625	0.905717	1.26828	0.28521	0.341547	0.319341	-1.679489134	0.094777314	0.222038899
bZIP	Px_M07027	0.317913	1.2225	1.15383	0.488311	1.9105	0.499085	0.645364	2.38878	1.48606	0.435988	0.649078	0.399919	0.78692	0.236935	0.302088	-0.991630019	0.260788155	0.455969672
ERF	Px_M07044	20.5983	18.2797	19.0409	52.2162	50.4434	45.5248	57.6236	45.8397	50.9335	39.6615	45.4413	55.3358	32.8428	22.7376	27.4368	0.644750582	0.1720514	0.34075677
ERF	Px_M07054	24.9382	22.0734	19.5744	19.5225	21.9408	20.7657	21.8772	22.2074	18.6427	19.3001	21.9133	21.4868	25.6532	23.3714	22.5312	0.245895479	0.621868548	0.815624536
bHLH	Px_M07072	8.72282	9.8567	9.03576	19.3962	22.2723	20.4614	16.7571	25.9037	21.4285	18.7632	18.773	17.092	27.3802	19.212	16.2522	1.290025033	0.012986593	0.048883887
ERF	Px_M07080	0.171236	0.468741	0.328329	0	0	0	0	0	0	0	0	0	0	0	0		0.260490013	0.455547079
bZIP	Px_M07081	7.9844	10.4602	8.15714	18.8841	20.6651	17.4271	18.9889	15.6283	17.4623	17.048	18.5766	21.382	14.243	15.5279	17.1377	0.991428173	0.049323469	0.136575504
bZIP	Px_M07086	4.98598	8.68549	8.69106	3.41147	3.01067	3.40809	2.147	4.10166	2.38362	4.07937	4.40508	3.74189	4.03908	3.00963	1.8664	-1.234799891	0.182329202	0.354761039
bHLH	Px_M07116	6.25255	8.63822	9.73026	33.9922	33.1704	45.204	26.8789	23.2096	32.1343	37.2769	32.799	22.3915	25.5257	41.1398	53.8204	2.504976352	0.000953688	0.005872195
bHLH	Px_M07119	19.0461	18.4437	17.5652	34.7119	42.0646	36.0728	42.2803	42.6775	37.7434	34.6203	48.5671	36.9677	46.6527	41.3864	46.1456	1.434088742	0.00384545	0.018614884
bHLH	Px_M07123	3.58811	5.42093	5.01892	12.8386	12.1767	9.86606	10.5178	10.2463	13.6103	7.05846	9.07917	9.84127	8.15353	3.51506	5.03041	0.335971599	0.565497759	0.76752711
bHLH	Px_M07135	0	0	0	0	0	0	0	0	0	0	0	0	0	0	0
bHLH	Px_M07176	40.2363	183.549	258.005	60.8624	32.7876	15.0975	20.5779	59.7194	36.3639	10.0282	22.454	26.27	9.85613	3.35729	6.96002	-4.49403318	0.000946656	0.005833346
NAC	Px_M07180	26.3137	11.5801	10.3187	1.45088	1.03145	1.37512	1.78817	3.23444	1.50184	1.58072	1.98366	2.75844	1.94048	1.64569	1.16013	-3.233855692	0.000669654	0.00435592
NAC	Px_M07195	4.72315	5.99415	5.73985	7.88566	9.26051	7.84899	7.30635	6.45238	6.25802	4.39046	6.1988	8.16432	6.63591	5.23731	4.42483	0.103461854	0.867291581	0.977542563
ERF	Px_M07206	0.140742	0.0642111	0	0	0	0	0	0	0	0	0	0	0	0	0		0.816375653	0.949560627
bHLH	Px_M07215	1.1419	1.33272	1.65485	2.65539	1.76386	0.79868	2.2956	2.40304	2.88609	0.796661	1.63957	1.98765	0.972844	0.176325	0.5215	-1.268021705	0.142890154	0.299648095
bHLH	Px_M07216	10.2044	10.1851	12.8541	1.52681	2.19349	1.18422	1.99441	3.10042	1.69805	1.14922	1.35928	1.81749	3.00815	1.03372	0.502082	-2.890688075	1.57E-06	2.26E-05
bHLH	Px_M07224	1.08853	0.0784139	0.357012	0	0	0.0331356	0	0.0324016	0	0	0	0	0	0.135857	0.417365	-1.152208036	0.494502866	0.703786099
ERF	Px_M07240	2.77214	1.32905	3.82883	0.0505183	0	0.0543505	0	0	0	0	0	0	0	0	0		7.85E-09	1.93E-07
NAC	Px_M07304	5.20737	6.08376	2.79944	73.3615	106.888	327.078	113.416	154.026	135.186	391.568	216.396	90.3158	556.495	903.22	796.915	7.524260362	1.49E-18	1.85E-16
ERF	Px_M07305	1.89158	3.29144	3.01541	3.47639	3.04361	2.18808	2.60459	4.92609	3.41857	2.9033	2.31361	3.72836	4.18128	2.21151	1.95068	0.098634193	0.879762315	0.986946757
MYB	Px_M07323	5.77677	6.1793	6.17436	10.5757	10.5431	9.70737	9.79878	10.6403	9.78403	9.18022	8.92545	11.5141	12.2315	10.2926	8.34508	0.888887886	0.092454888	0.217942398
MYB	Px_M07324	0.325589	0.254648	0.267552	6.50131	8.13547	7.85534	5.39773	16.2571	6.57695	10.0466	9.62559	7.67953	31.8223	15.7065	9.31092	6.10251644	3.34E-12	1.56E-10
WRKY	Px_M07340	1.74332	1.06774	0.343422	0.38515	0.343677	0.165746	0.113117	1.7288	0.195352	0.229254	0.737214	0.13143	0.945791	0.0226522	0.105897	-1.677443782	0.142580945	0.299280926
NAC	Px_M07362	98.1611	78.9701	82.2439	125.785	126.819	135.678	123.072	138.684	130.769	142.525	129.765	135.622	161.044	140.241	137.111	0.8931795	0.06786614	0.17367599
bHLH	Px_M07372	1.31081	1.05416	0.0851983	0.0716627	0.0491892	0.539691	0.0789261	0.628258	0.0519258	0.23994	0.177812	0.0244544	0.593926	0.27396	0.211111	-1.126906354	0.252501138	0.445509878
ERF	Px_M07386	297.757	425.982	282.675	268.51	361.598	291.731	347.593	315.535	271.092	216.85	264.208	393.563	292.152	259.891	257.301	-0.167832797	0.704671935	0.87725142
bHLH	Px_M07395	14.7559	14.636	15.4866	17.576	16.4545	21.5185	17.7762	15.5597	22.5557	33.484	23.5039	18.4059	23.3185	35.2906	39.7983	1.332742495	0.0089668	0.036549899
ERF	Px_M07397	18.4021	21.9841	19.6334	17.9992	15.2211	14.5595	15.8392	26.3126	17.4756	18.0944	16.338	13.5797	24.3071	13.9878	12.4994	-0.157023775	0.760946116	0.914837179
bHLH	Px_M07417	6.52596	3.46618	5.97632	2.75779	1.04232	0.938919	1.99924	3.78266	2.54209	3.93499	1.07652	2.10849	2.34668	1.13948	0.966673	-1.792761875	0.00495901	0.02281484
ERF	Px_M07450	0	0	0	0	0	0	0	0	0	0	0	0	0	0	0
MYB	Px_M07461	0.104838	0	0	0	0	0	0	0	0	0	0	0	0	0	0		1	1
ERF	Px_M07463	0.954678	0.0622222	0.326876	0.146637	0	0	0	0	0	0	0	0	0	0.129365	0.215989	-1.660470735	0.483262848	0.693003428
ERF	Px_M07473	7.67692	10.5231	8.81207	26.4651	29.6113	32.4549	24.9079	32.7484	29.4886	32.5524	30.0319	27.5479	48.3326	41.4055	34.5221	2.329681624	1.15E-05	0.000131328
ERF	Px_M07476	5.06431	1.19509	0.837099	0.0469405	0.821608	0.303008	0.620378	1.23457	0.102037	0.36672	1.29781	0.240272	0.821293	2.98162	1.18923	-0.293946095	0.751872538	0.908953758
ERF	Px_M07484	375.295	160.741	260.855	52.4407	67.7945	34.8527	54.6117	47.726	24.4175	16.2767	34.8447	74.2062	7.77225	27.8677	12.5782	-3.832973708	1.82E-07	3.26E-06
NAC	Px_M07489	309.009	285.844	214.967	79.2517	102.546	83.6385	65.5121	109.92	71.3625	85.2272	81.0157	71.4002	144.201	173.38	129.009	-0.701425919	0.13446548	0.287061837
WRKY	Px_M07526	8.78698	8.72354	8.4859	4.1117	2.99668	4.54786	1.34836	3.52368	2.3851	4.53735	2.18616	1.13509	4.4032	5.52258	5.36223	-0.590938226	0.255124119	0.448842635
bHLH	Px_M07546	29.1063	18.1863	3.61632	28.9929	94.4062	61.9128	17.2635	131.461	66.2404	39.6981	63.235	16.8884	163.119	127.696	175.018	3.351052548	3.41E-10	1.11E-08
MYB	Px_M07549	0	0	0	0	0	0	0	0	0	0	0	0	0	0	0
MYB	Px_M07551	0.271324	0.0495149	0	0	0.060072	0	0	0.184142	0.0634141	0	0	0.0597297	0	0	0		0.555802354	0.759426393
NAC	Px_M07555	16.0522	41.4429	42.1002	28.5855	30.334	12.6932	22.9933	43.7851	25.6954	9.1797	21.5793	25.1918	14.631	3.60829	4.48855	-2.129124774	0.001728643	0.009601822
NAC	Px_M07557	31.3017	32.7953	37.9655	68.1888	60.441	65.5755	71.0762	56.8421	70.8675	57.2046	58.0163	74.878	45.1616	40.9413	44.9982	0.509422823	0.298197667	0.50030872
NAC	Px_M07571	209.109	359.097	567.869	57.9579	30.2957	82.3077	43.2095	23.1229	45.4521	16.5692	33.4707	26.7456	10.6743	5.54574	3.59863	-5.797352123	1.20E-08	2.83E-07
NAC	Px_M07577	0.349687	0.387452	0.287354	0.214846	0.276507	1.47354	0.236622	0.28253	0.408646	0.449591	0.771067	0.494876	0.568803	1.42154	0.727852	1.612755074	0.090394455	0.214305954
bHLH	Px_M07599	64.0606	39.2928	42.0797	38.1084	56.8728	53.3662	32.6554	51.7217	33.1383	45.5491	43.0168	40.8672	60.802	68.8136	66.3692	0.592088804	0.221350404	0.406638315
bHLH	Px_M07610	2.59254	3.48775	6.62795	0.0714738	0.0367947	0.0384478	0	0.0751923	0.0388417	0	0.0380021	0	0.0658178	0.0315274	0	-7.070147689	2.06E-08	4.60E-07
bHLH	Px_M07611	5.89878	19.2022	9.01772	7.3708	7.76545	5.99354	7.23686	7.42366	5.9618	5.00591	5.80255	7.34099	7.28737	4.28464	3.88825	-1.042235099	0.11358136	0.253929851
MYB	Px_M07620	0.108615	0.0330358	0	0	0.0400794	0.2094	0	0.122857	0	0.173781	0.124184	0	0.21508	0.206051	0.0458702	1.800287883	0.55112814	0.756675957
bHLH	Px_M07625	0.113988	0.436844	0.240418	0.0735355	0.0252374	0	0.107985	0.0257871	0	0	0.0260656	0	0.0225721	0	0.0144419	-4.371588229	0.04594474	0.129771427
bZIP	Px_M07650	3.11165	6.46102	5.47302	5.84824	4.36683	4.76141	5.8317	5.32108	6.3277	6.6446	6.24695	5.60946	6.42857	4.11355	5.19954	0.190402906	0.724313947	0.887367733
bZIP	Px_M07651	22.4479	20.6899	15.1516	35.1066	37.7522	39.9205	39.4167	38.2155	41.3629	43.5891	36.4764	42.9281	41.3984	46.5861	49.6993	1.413016036	0.00494709	0.022776225
bHLH	Px_M07654	16.6239	16.3214	14.7264	22.6004	23.0456	25.0746	23.8141	25.4908	26.6306	28.1339	23.0508	23.1367	35.3203	38.6304	36.074	1.366305376	0.008866934	0.036183952
MYB	Px_M07659	32.8282	29.0974	26.8478	28.3628	29.905	29.5158	30.997	31.5902	31.4797	34.3053	28.7382	28.7844	38.5868	30.2238	32.6496	0.325371289	0.497677902	0.706942822
NAC	Px_M07698	3.56879	3.64382	6.49079	0.555213	0.330284	0.119466	0.28536	0.791777	0.683909	0.15147	0.275522	0.328402	0.159064	0.261234	0.123579	-4.49930721	7.95E-10	2.41E-08
bHLH	Px_M07705	0.535821	0	0.0550386	0	0	0	0	0	0	0	0	0	0	0	0.0121226	-5.279043397	0.190477656	0.366160616
NAC	Px_M07709	0.206631	0.0471359	0.297147	0.222168	0.171558	0.717062	0.183514	0.175295	0	0.185965	0.177188	0	0.255733	1.56799	1.0799	2.639148365	0.042908112	0.12324963
WRKY	Px_M07729	1.70864	4.70014	5.01058	0.108065	0.0834479	0.0581314	0.148773	0.625281	0.058727	0.211063	0.201101	0.304232	0.273662	0.11917	0.254679	-4.018947476	7.69E-06	9.21E-05
WRKY	Px_M07798	0.203929	1.56838	0.586523	3.69615	3.70879	2.46005	6.14065	10.3143	6.53657	7.13158	6.39528	7.40739	17.1336	1.90672	1.51331	3.036622866	0.136650551	0.290554551
NAC	Px_M07809	0.10178	0.20896	0.146366	0.437733	0.281681	0.294336	0.120525	0.546851	0.535233	0.244268	0.174555	0.168045	0.125967	0.289629	0.193427	0.627425295	0.74500646	0.90329094
MYB	Px_M07821	1.98391	0.314826	0	0	0	0	0.0510713	0	0	0	0	0	0.0427017	0	0	-5.957451221	0.109400347	0.247080691
NAC	Px_M07852	0	0	0	0.260126	2.33008	0.86756	0.286491	1.45039	0.197908	1.1032	4.45349	0.266299	2.58704	2.82267	2.05369	Inf	6.29E-14	3.80E-12
NAC	Px_M07865	8.04709	5.47316	7.08849	15.1014	12.9515	15.3882	18.0033	12.8977	17.0033	19.2058	16.0925	17.5189	10.7311	10.168	13.1862	0.888089041	0.083377973	0.201987927
bHLH	Px_M07872	0	0	0	0	0	0	0	0	0	0	0	0	0	0	0
bHLH	Px_M07875	125.809	144.221	195.985	12.3907	4.92129	6.88289	27.4957	21.1583	31.4103	20.5996	21.0349	27.6656	10.1575	1.52453	2.6212	-5.063021694	1.08E-17	1.20E-15
WRKY	Px_M07878	4.92346	6.09696	5.95637	15.2508	13.3663	14.1838	11.7992	13.5779	15.7538	19.581	15.869	14.6837	10.8637	12.2535	16.0699	1.391945544	0.007638944	0.032236342
ERF	Px_M07895	0.783622	1.98619	0.500841	0	0	0	0	0	0	0	0	0	0	0	0		0.007630053	0.032207245
MYB	Px_M07922	0.135782	0.0309741	0	0.364978	0.18789	0.314131	0.321576	0.921519	0.357019	0.122201	1.74651	0.0747279	0.705801	0.257589	0.107519	2.666040388	0.15806333	0.321960912
NAC	Px_M07938	0.0780535	0.712212	0.548754	0.195819	0.316823	0.0902884	0.0308094	0.55916	0.304045	0.0312209	0.178484	0.057276	0.103042	0.24679	0.115373	-1.321431027	0.25766055	0.451724533
bHLH	Px_M07939	0	0	0	0	0.256548	0	0.411642	0.262136	0	0	0	0	0	0	0
bZIP	Px_M07943	0.0289685	0.0792982	0.180519	0.124587	0.0641371	0.134037	0.0514553	0.0655341	0.101558	0.0521424	0.0993627	0.0797145	0.0430228	0.0412167	0.0642284	-0.78905668	0.714415443	0.884304003
NAC	Px_M07953	6.66805	24.9182	42.7329	0.416481	0.36755	0.160026	0.0982915	0.563335	0.290999	0.199208	0.22144	0.243637	0.410918	0.314934	0.280437	-6.095768276	0.000141714	0.001160895
bZIP	Px_M07954	29.4401	29.6543	28.4408	47.5468	58.5677	34.2686	59.5377	68.691	50.4061	58.2387	47.5091	44.4042	76.4293	29.152	30.3936	0.677069895	0.15517973	0.317852118
bHLH	Px_M07964	0.471044	0.16932	0.478961	0.153473	0.237024	0.264184	0.202834	0.758852	0.333614	0.137029	0.228482	0.549904	0.480517	0.135395	0.054254	-0.798979466	0.448373619	0.659242672
ERF	Px_M07970	52.4011	181.388	291.568	272.744	176.822	147.001	224.286	251.017	287.248	100.501	190.647	305.141	138.723	15.4519	16.7037	-1.717948324	0.113038914	0.253032539
WRKY	Px_M07974	5.60231	8.42026	7.40048	11.5315	9.87892	8.88867	11.5231	13.4279	14.2419	11.3682	12.5299	13.2342	14.8921	5.33622	4.50473	0.228806797	0.641549908	0.828346825
bZIP	Px_M07978	2.69121	4.36559	3.13137	4.50111	4.96536	4.09754	3.67713	4.99546	3.8976	5.35473	5.2861	3.89901	4.89647	6.37092	5.93048	0.936782963	0.101386181	0.233472436
bZIP	Px_M07984	36.8614	29.0935	17.1679	62.3626	78.291	53.992	61.0825	58.0309	61.4755	73.8145	65.7305	56.7262	64.7269	51.0902	62.4362	1.246596905	0.011132683	0.043238257
bZIP	Px_M08005	0.285393	0.260412	0.684018	1.07398	0.789836	0.330129	1.52079	0.645632	1.16729	1.19863	0.815755	0.785335	1.27156	0.812122	0.180791	0.897578026	0.719383889	0.8852824
MYB	Px_M08007	1.47033	1.37889	0	0	0	0	0.0967286	0.0461981	0	0	0	0.0449556	0	0	0		0.001693281	0.009449297
WRKY	Px_M08013	2.82487	2.94992	2.7383	1.88986	13.8638	7.3341	6.20705	7.84621	1.4305	2.25986	9.47406	6.63328	5.46953	4.28721	1.49125	0.471240197	0.497521556	0.70680727
NAC	Px_M08030	20.9985	18.7379	17.7786	21.8555	16.5052	16.5504	18.8617	19.012	17.3152	14.1685	19.2703	18.2714	16.4813	11.617	10.6182	-0.462760609	0.363166149	0.573458406
WRKY	Px_M08032	62.8877	45.5063	39.4933	60.4975	61.0124	83.3057	44.8477	61.4212	61.3436	81.4567	55.057	49.4222	104.686	78.471	69.9852	0.889252399	0.069385885	0.176529633
bZIP	Px_M08054	7.64411	10.0777	12.2562	7.79376	5.13564	7.04337	8.83341	8.88499	7.48518	5.78834	7.02201	9.11024	6.60285	2.35025	2.78855	-1.311520924	0.018914671	0.065771469
ERF	Px_M08055	6.39033	0.790341	4.79781	0.35182	0.19177	0.0667954	0.250721	0.348351	0.607318	0.115486	0.242078	0.275423	0.133403	0.127803	0.0853526	-5.00345053	0.000725886	0.004669012
ERF	Px_M08058	6.30864	6.71244	7.11669	1.22238	1.08581	3.89374	1.68944	0.529518	0.599162	0.18725	0.637186	1.325	0.750431	2.09335	1.42628	-2.01744596	0.000349425	0.002514035
bZIP	Px_M08062	8.15522	6.49463	7.16193	8.45606	8.98201	10.8738	9.50971	8.84905	8.80272	9.21338	9.89363	10.8038	11.5262	11.2392	10.3981	0.748575995	0.148029775	0.307202703
bHLH	Px_M08075	9.11032	11.9358	17.6317	4.21671	3.28985	2.08513	6.57673	6.47503	6.66109	1.28614	5.09671	6.27407	3.23183	0.346585	0.29319	-3.431916727	1.06E-07	2.02E-06
WRKY	Px_M08079	159.757	28.6158	54.1772	4.01274	5.33396	1.12761	3.06723	12.7905	4.06844	2.80739	5.31794	5.94735	3.88822	12.6544	1.39383	-3.583742391	0.018071687	0.063489854
ERF	Px_M08086	34.0331	20.1468	11.4126	0.053109	0.218724	0.285688	0.233967	0.391104	0.230892	0.0592729	0.338852	0.271847	0.244531	0	0	-8.269025139	2.79E-10	9.25E-09
WRKY	Px_M08090	41.5433	28.8655	25.7537	20.0849	28.1419	23.1821	21.7359	37.8039	17.9622	26.7042	28.5082	19.9581	39.7451	32.0098	30.0213	0.207023596	0.664109826	0.845476028
MYB	Px_M08137	0.299247	0.0910176	0.143445	0	0	0	0.0590598	0.0564145	0	0	0.0570237	0	0.197524	0.0473081	0.189567	-0.195539822	1	1
MYB	Px_M08138	1.95482	3.8163	2.17917	0.733186	0.855539	0.84139	0.807498	0.822753	0.159377	0.0545521	0.259887	0.700547	0.180044	0	0.0575971	-5.106487319	3.23E-06	4.26E-05
MYB	Px_M08139	30.6292	8.71197	12.0035	5.82249	7.61985	4.12379	5.5654	5.81844	5.00214	5.29927	5.2184	4.88802	4.34801	4.93774	3.79777	-1.828552101	0.060870739	0.160010591
bHLH	Px_M08165	12.0049	3.16853	0.729228	0	0	0	0	0	0	0	0	0.0364018	0	0	0		0.001858464	0.010167222
WRKY	Px_M08167	0.0218702	0.0199558	0.0419341	0.493808	0.338949	1.21432	0.025898	0.618451	0.255576	0.209951	0.100021	0.216654	1.06104	0.103724	0.457194	4.269043281	0.003631438	0.017778848
NAC	Px_M08187	5.98031	6.90456	5.55252	8.55342	8.36441	8.34234	8.82911	8.65956	8.15554	7.62893	8.67696	8.64649	9.799	7.66166	7.37299	0.556518614	0.276961539	0.475797873
NAC	Px_M08188	3.74119	1.68578	0.664202	10.7763	3.73251	1.1754	4.59427	7.99333	5.12761	6.48461	11.8818	2.33859	3.56698	1.35813	0.994802	-0.022115143	1	1
ERF	Px_M08195	1.03508	2.8964	1.78621	0.0741941	0.0763901	0	0.081714	0.156108	0.08064	0	0	0	0.136646	0.130909	0	-4.362237961	0.001242848	0.007327037
ERF	Px_M08196	45.5027	518.468	335.032	249.467	303.851	289.107	332.602	207.6	174.615	77.1888	193.754	330.951	59.3463	50.3259	70.6543	-2.14478472	0.061227487	0.160658894
ERF	Px_M08197	1076.6	305.994	402.85	97.0671	122.835	114.449	89.5319	108.916	68.2564	70.8288	78.199	104.358	82.3668	105.309	66.8551	-2.664671698	0.018605726	0.064956056
ERF	Px_M08198	89.4751	368.359	242.437	60.1856	93.5161	76.8655	63.7363	53.7821	31.0015	5.21078	32.2089	79.2466	7.62336	8.27249	8.11376	-4.694931952	2.39E-05	0.000249355
ERF	Px_M08199	10.9406	10.128	8.46583	5.03471	6.04769	4.79806	4.60373	5.73803	5.0499	7.57878	6.01481	6.09277	6.68256	10.5969	12.369	0.213673763	0.670611919	0.850513084
WRKY	Px_M08226	10.5693	5.94288	1.39669	4.19241	10.1983	3.2713	16.1015	3.69967	3.73879	0.925515	4.19687	10.0773	1.40002	0.853519	0.895745	-2.401363912	0.046731735	0.131403241
WRKY	Px_M08227	45.4001	49.325	34.5497	23.9932	29.1755	25.5907	27.4881	31.5518	20.4575	18.9292	22.3614	28.7975	31.745	26.5804	25.2666	-0.493988213	0.325031215	0.531146036
NAC	Px_M08229	1.14157	1.95309	0.957626	0.345209	0.592377	0.660257	0.337953	1.0088	0.458578	0.256849	0.36709	0.471201	1.05964	0.575253	0.745763	-0.654258834	0.448714313	0.659556716
MYB	Px_M08230	0.0451942	0.0824764	0.0433279	0	0	0	0	0	0	0	0	0	0	0	0		0.728796089	0.890661876
MYB	Px_M08231	0.844451	0.963166	1.51796	1.36192	1.40223	1.09892	2.62492	0.955182	1.8503	1.26665	1.44825	2.5561	1.7767	0.600748	0.468075	-0.223826546	0.908081074	0.99765581
WRKY	Px_M08256	33.4467	42.6516	32.9321	36.4387	38.9364	40.7998	33.612	36.9773	31.0767	26.231	30.123	40.3427	37.0539	28.67	27.06	-0.107587023	0.81073114	0.947964788
ERF	Px_M08287	0	0	0	0	0	0	0	0	0	0	0	0	0	0	0.0659643	Inf	0.919785023	0.99765581
ERF	Px_M08288	2.02602	2.73603	1.70927	14.4207	10.1824	9.42125	3.21485	9.16673	7.00812	9.82196	8.47814	3.83568	7.62269	12.2224	8.21403	2.299787734	0.000177603	0.001408391
ERF	Px_M08290	0	0.0231668	0	0.136491	0.140531	0	0	0.0574368	0.0296699	0	0	0	0	0	0		1	1
bZIP	Px_M08292	13.3263	11.1572	11.3985	33.0188	28.2574	27.1804	25.9563	27.1838	29.1051	27.1819	26.511	28.1894	24.0458	18.6803	16.4378	0.837575338	0.101438555	0.233576382
ERF	Px_M08299	16.7126	15.3747	9.43945	8.87416	11.203	9.98309	9.10445	13.7132	8.56457	9.28767	7.63547	9.42402	13.2412	8.46231	8.84068	-0.332818227	0.520915351	0.728569854
ERF	Px_M08301	1.62883	6.37373	6.63665	84.5677	91.856	139.681	90.9877	97.4354	119.735	231.728	146.621	98.6074	232.045	405.982	389.179	6.338882092	1.56E-12	7.61E-11
ERF	Px_M08304	4.44073	5.28708	4.79063	18.6899	19.9922	17.2443	15.0731	16.2751	15.2542	20.4919	16.0798	13.6026	17.7157	21.8526	24.0084	2.313256308	7.92E-06	9.45E-05
bHLH	Px_M08308	12.3036	10.6016	12.6346	16.2427	17.1587	15.7875	18.3396	20.4307	19.5363	16.2709	17.3158	19.9231	20.5585	13.8602	12.6795	0.506623894	0.301666387	0.504177674
bHLH	Px_M08318	10.9852	4.18461	1.89158	0	0.0590327	0	0	0	0	0.0639902	0.12194	0.0586963	0.0527985	0.050582	0.067562	-6.471467669	0.00093798	0.005787616
bHLH	Px_M08321	0	0	0	0	0	0	0	0	0	0	0	0	0	0	0
NAC	Px_M08326	12.7916	2.45497	8.05487	2.23302	5.04237	5.07781	2.17987	11.9328	2.12364	5.66406	3.56184	1.68853	14.0203	11.3274	8.26766	0.625498157	0.210439466	0.39294449
NAC	Px_M08338	9.67294	13.679	8.36745	17.3138	20.9444	16.698	16.0844	19.5351	17.0207	16.3437	15.2333	16.3785	18.4022	20.0378	17.5494	0.980887652	0.060010841	0.15823981
NAC	Px_M08339	57.6138	53.6652	39.6309	82.8965	95.5074	66.4198	97.0958	84.3854	75.2084	58.3196	83.1096	94.3922	70.1732	54.3416	54.181	0.37188056	0.448372311	0.659242672
NAC	Px_M08342	150.356	330.368	206.393	75.7577	86.2519	58.5449	105.819	102.786	62.8435	41.9912	83.1638	126.166	94.1298	36.4473	24.0226	-2.130275142	0.000145443	0.001185335
WRKY	Px_M08366	363.674	143.425	157.931	38.626	59.481	62.4545	53.0221	54.2397	43.5638	85.5933	59.3495	49.3997	72.2213	154.084	137.272	-0.660907171	0.322443293	0.528013633
WRKY	Px_M08367	20.4446	15.5394	13.1143	20.0664	20.0499	27.0839	20.6185	20.9185	19.3562	22.7008	19.9805	19.819	23.5811	31.5632	33.1171	1.032244062	0.039292572	0.115431987
bHLH	Px_M08399	0	0	0	0	0	0	0	0	0	0	0	0	0	0	0
ERF	Px_M08411	18.7546	13.8588	13.9201	7.77147	12.3371	10.8656	10.0297	12.2817	8.40945	9.01732	8.19126	9.35782	14.6598	12.3228	10.0451	-0.209728276	0.679203088	0.857957706
NAC	Px_M08451	0	0	0.0713758	0	0	0	0	0	0	0	0	0	0	0	0		1	1
ERF	Px_M08470	0.454757	0.345792	0.0726629	0.162984	0.0839039	0	0.0897515	0.257195	0.0885718	0	0	0.166852	0.300172	0	0	-1.735235409	0.618324212	0.813014647
ERF	Px_M08473	25.5511	13.3274	13.8623	32.1954	32.8242	41.6668	30.5603	29.9368	36.1476	32.7254	29.5067	28.487	34.2144	37.049	39.1668	1.228978442	0.014297125	0.052664773
ERF	Px_M08475	0.365966	0.185517	0.272885	0.218602	0.0450144	0.0940736	0.28891	0.0459949	0.0950375	0	0	0	0	0	0.0257591	-4.665217224	0.143151947	0.300050273
ERF	Px_M08485	96.6181	120.174	68.7522	138.315	230.249	57.5462	142.432	283.757	197.634	206.576	174.794	141.031	209.863	105.211	188.55	0.946160224	0.045658487	0.129161666
WRKY	Px_M08492	856.306	515.38	527.995	60.2484	107.46	71.1105	36.8284	64.8753	29.044	28.7252	37.1289	56.0468	24.8477	71.567	35.463	-3.640470565	2.09E-11	8.54E-10
bHLH	Px_M08502	6.87473	8.51425	7.78917	9.57946	8.23793	11.483	8.51948	8.43381	7.23555	4.88345	6.31473	8.68693	8.05869	7.9134	6.46346	0.093543638	0.892366395	0.995641794
WRKY	Px_M08525	0	0	0	0.0824379	0	0	0	0	0.0448	0	0	0	0	0	0
WRKY	Px_M08527	5.08861	1.98994	1.39385	5.23675	1.60948	0.588626	1.89381	2.79571	1.69902	1.13401	1.49606	0.960183	1.43951	0.620584	0.0921011	-2.005160644	0.061943536	0.162196706
NAC	Px_M08541	2.80472	4.63353	4.75511	10.1896	12.681	9.7331	12.3761	11.1873	10.3849	6.73123	12.7258	10.6914	8.15554	5.68485	5.68556	0.793692233	0.158881306	0.323176631
ERF	Px_M08550	4.91646	5.24817	5.31772	11.7413	12.2982	12.0669	12.0357	11.7462	13.0929	12.2153	12.1613	12.1761	12.544	8.20592	7.91598	0.991708294	0.054289567	0.146639064
ERF	Px_M08551	0	0	0	0	0	0	0	0	0	0	0	0	0	0	0
ERF	Px_M08554	0.983695	0	0	0	0	0	0	0	0	0	0	0	0	0	0		0.36666251	0.576878299
MYB	Px_M08559	8.19389	4.8452	4.11061	4.80694	4.13843	4.0596	3.74024	4.57376	3.51277	3.4606	3.5764	4.40036	3.77692	4.35651	3.34445	-0.427857054	0.404536099	0.616747999
ERF	Px_M08568	15.0279	12.9079	9.44558	3.75092	5.21999	5.85362	5.12982	7.28505	6.7648	8.83255	6.00493	3.96653	13.0193	15.5273	14.7412	0.382532195	0.476743863	0.687739178
NAC	Px_M08575	0	0	0	0	0	0	0	0	0	0	0	0	0	0	0
bZIP	Px_M08607	21.1904	21.5544	19.7098	50.1175	48.7342	45.8094	59.1612	53.4393	51.8514	33.3862	46.0006	58.6414	41.7114	17.3441	16.9847	0.332501679	0.485858199	0.695255329
bZIP	Px_M08617	9.01506	14.0163	11.5398	38.6092	52.1292	69.7931	39.1827	43.6941	51.3804	71.4948	47.6209	46.4549	62.1819	86.706	84.5783	2.944389572	8.04E-08	1.57E-06
bHLH	Px_M08660	10.5724	12.2283	9.21433	22.1594	21.1792	19.9806	26.177	21.22	21.2343	19.6828	21.2522	25.859	19.4094	17.3217	20.2243	0.987109971	0.046055165	0.130029086
bZIP	Px_M08687	3.92876	4.04373	3.64599	7.33316	11.3079	6.03523	14.6269	12.9763	10.3209	7.24137	11.7149	16.6058	9.11791	1.99746	1.7322	0.108209895	0.838603038	0.960753975
bHLH	Px_M08715	15.0059	20.1868	14.7558	150.788	143.268	114.131	208.88	152.696	199.307	86.7601	126.744	236.724	70.8519	7.14501	10.0696	0.735026107	0.499288695	0.708320308
WRKY	Px_M08720	12.721	7.83563	6.25118	12.196	18.3861	10.0472	13.0825	17.4785	10.869	15.324	13.9256	11.3479	11.4014	15.3339	15.2442	0.829751516	0.106672195	0.242445682
NAC	Px_M08738	0.167659	0.189699	0.2186	0.288425	0.438019	0.240485	0.270009	0.379288	0.344832	0.329948	0.352713	0.287888	0.438241	0.381676	0.433332	1.268046549	0.084857685	0.204437363
NAC	Px_M08739	0.146837	0.0487214	0.121577	0.143525	0.192106	0.084927	0.0711326	0.166092	0.109196	0.200229	0.206041	0.161625	0.198251	0.215253	0.152212	0.964980142	0.307044219	0.510233619
bZIP	Px_M08740	0.653178	1.93053	0.912081	1.37405	0.770236	0.542036	1.31154	2.02375	1.37727	0.221509	0.519518	2.04747	1.11066	0.0808131	0.0359805	-1.645130515	0.089084973	0.212073606
NAC	Px_M08787	10.9156	22.4234	24.6931	14.1553	9.27567	17.4198	16.3511	17.0339	15.8277	13.801	18.3727	13.5815	21.388	15.3186	9.28524	-0.250550441	0.5594773	0.762446945
bZIP	Px_M08813	4.65888	3.85075	3.56518	3.50419	2.91408	3.045	3.83461	4.72627	3.83304	2.75768	3.48744	3.97827	4.28183	2.31857	2.32929	-0.352613725	0.555358671	0.759237908
bHLH	Px_M08815	51.6331	41.553	35.8357	24.1177	22.948	21.3482	22.9437	32.1868	27.1666	24.3543	22.8872	24.0976	36.236	19.6959	18.5209	-0.714274534	0.156737407	0.320027431
WRKY	Px_M08830	0.272254	0.0903355	0.118641	0.452393	1.04116	4.0082	0.293086	0.755888	0.752007	0.801898	0.594261	0.354158	3.96989	4.13191	1.53653	4.422435993	2.15E-07	3.78E-06
MYB	Px_M08834	10.5219	11.2783	11.0998	24.7709	30.2239	30.0434	29.9217	28.0948	27.0601	30.4151	25.0888	30.9127	34.3128	29.9413	21.6068	1.502137156	0.00451379	0.021173158
bZIP	Px_M08835	0.308224	0	0	0	0	0	0	0	0	0	0	0	0	0	0		0.810632245	0.947964788
ERF	Px_M08836	52.2773	30.3303	29.0668	18.6277	27.9881	26.5656	17.2952	23.2428	22.1295	30.4593	22.6876	19.9567	28.3234	37.5487	45.1765	0.183398112	0.695172216	0.870326714
ERF	Px_M08837	2.10657	0.0505835	0.478321	0.119209	0	0	0	0.0627053	0	0	0.0633824	0	0.109775	0.315501	0	-2.486533929	0.221914856	0.407466574
ERF	Px_M08839	64.0892	51.2781	60.087	25.4207	22.2417	29.327	27.6857	33.178	28.2825	25.4511	28.6487	28.449	45.6135	35.4018	23.7263	-0.647111694	0.18279727	0.355432409
bZIP	Px_M08857	264.533	320.416	276.867	27.5853	33.7775	29.9118	47.6563	34.4217	21.115	30.5683	32.9889	85.4324	58.0768	14.3559	15.3042	-3.304710433	7.62E-10	2.32E-08
WRKY	Px_M08858	0.26344	0.24038	0.12628	1.84111	0.437448	0.914203	1.24783	0.595968	1.0775	0.158061	1.50601	2.31976	0.260833	0.249884	0.41721	0.74977193	0.849658552	0.967098914
WRKY	Px_M08859	7.13674	5.11053	4.31345	2.63563	3.62392	2.76378	2.82928	2.73765	2.21192	0.930864	1.91577	3.48373	1.67437	1.33918	0.638835	-2.095791336	0.000194916	0.001524295
ERF	Px_M08893	0	0	0	0	0	0	0	0	0	0	0	0	0	0	0
WRKY	Px_M08941	247.387	118.872	116.943	59.9196	98.1097	71.5351	60.3318	93.6048	41.2486	84.6599	68.1103	63.1917	126.544	186.04	134.88	0.059330766	0.932089743	1
WRKY	Px_M08942	4.24786	4.65123	2.89957	2.70382	3.68671	4.69751	1.38833	3.88234	2.91887	0.489345	1.70958	1.32788	1.86739	6.3179	5.33882	0.44308461	0.522175495	0.729883595
NAC	Px_M08973	0	0	0	0	0	0	0	0	0	0	0	0	0	0	0
ERF	Px_M08984	0.237096	0.468741	1.09864	1.61451	1.18111	1.18846	1.4506	1.25153	0.507963	0.331928	0.451803	1.39186	0.352125	0.112448	0.0250326	-1.942924744	0.177244375	0.348285359
NAC	Px_M09000	1.71953	4.37557	2.92555	8.6973	4.47736	4.84661	1.9215	8.79365	9.36802	12.7292	4.15356	2.63912	8.36874	2.18239	3.09911	0.623561315	0.289577394	0.490087916
NAC	Px_M09020	23.7647	47.8673	9.33145	0.815476	23.4742	1.974	2.35759	22.1982	4.39469	0.0758434	6.46761	1.5653	7.94749	0.629492	0.760731	-3.212140898	0.008495902	0.035006153
WRKY	Px_M09026	0.132096	0	0.126641	0	0	0	0	0	0	0	0	0	0	0	0		0.5539986	0.758093178
WRKY	Px_M09027	0.811117	0.185029	0.194405	0	0	0	0	0	0	0	0	0	0	0	0		0.022813139	0.075990302
NAC	Px_M09035	0.297801	0.169834	0.17844	0	0	0.0215301	0.0220404	0	0.0217507	0.0223347	0	0.020487	0.0552853	0.0882741	0.0943257	-1.242065685	0.425601754	0.637258004
NAC	Px_M09036	0.0214342	0	0	0	0	0.0743823	0	0	0	0	0	0	0.0212222	0.0609939	0.0135782	2.335353377	0.76452465	0.917685417
NAC	Px_M09037	0.192107	0.0146076	0.0613911	0.154914	1.15194	23.3145	0.1327	0.778649	0.598657	15.2146	6.0036	0.0881055	16.8015	89.1973	74.4474	9.642121492	3.34E-08	7.14E-07
ERF	Px_M09084	2.6946	2.19992	3.56907	0.857727	2.82596	0.717726	0.839699	3.12815	2.05094	0.446729	0.99317	0.897595	0.421254	0.134523	0.303213	-3.220906202	5.62E-06	6.98E-05
MYB	Px_M09085	0.0604362	0	0	0	0	0	0	0	0.0706259	0	0.138199	0	0	0	0		1	1
bHLH	Px_M09104	9.95723	3.8649	4.35548	5.38051	4.21627	2.01516	4.26742	6.89684	7.0455	3.73006	3.41731	6.78655	3.22987	0.810022	0.768178	-1.940242984	0.024132113	0.079414578
bHLH	Px_M09108	0	0	0	0	0	0	0	0	0	0	0	0	0	0	0
bHLH	Px_M09109	0.0740924	0	0	0	0	0	0	0	0	0	0	0	0	0	0		1	1
bHLH	Px_M09127	10.248	30.7398	33.8785	86.3751	91.8657	119.429	83.8313	81.4089	83.1424	63.6777	82.8941	79.9325	84.7881	51.5082	40.4811	1.320889682	0.011065015	0.043037575
bHLH	Px_M09128	3.66171	3.61118	6.38271	2.42585	2.00631	2.48151	2.05854	2.67757	1.25347	1.24274	1.35324	1.99488	2.19726	0.842008	0.632624	-1.882302084	0.005421282	0.024486885
MYB	Px_M09140	0.57747	0.263461	0.138406	0.194028	0.639268	0.709738	0.0427388	1.38803	0.126531	0.389785	1.0729	0.11918	0.285878	0.136939	0.0685905	-0.969711686	0.578272732	0.777744808
ERF	Px_M09146	299.21	818.367	444.586	64.4453	112.045	140.5	55.2649	93.6606	50.7023	135.228	117.638	48.8177	109.395	395.562	417.567	-0.495026216	0.410762157	0.623853722
NAC	Px_M09166	1.32242	0	0.195047	0	0	0	0	0	0	0	0	0	0.100718	0	0	-4.130692924	0.210542425	0.393068534
bHLH	Px_M09175	1.59104	1.0931	1.45355	1.75092	1.55409	2.988	0.95311	1.58794	2.75613	1.32522	2.03311	1.27739	3.31739	2.21936	1.13832	0.752499818	0.234969093	0.424364041
NAC	Px_M09192	1.83015	1.47831	0.977955	5.74198	7.53937	16.138	9.6991	5.90496	10.3079	25.7776	15.4364	7.33129	29.5273	39.785	48.028	4.972683314	1.23E-10	4.42E-09
bHLH	Px_M09196	1.28718	1.59788	1.36317	5.23009	5.74941	4.31102	8.87955	3.75842	8.92027	22.5043	16.9586	8.86328	5.4238	7.93613	14.5066	2.943714288	0.004320468	0.020452505
ERF	Px_M09198	3.05579	2.57103	1.86429	24.3643	34.8385	22.0809	28.4316	28.4599	29.3564	32.3829	30.7183	31.8443	31.788	18.2571	24.4864	3.429414811	1.90E-09	5.31E-08
ERF	Px_M09211	14.9191	17.6369	15.0479	6.2242	5.65576	4.0223	5.52085	6.89959	3.9046	5.26822	6.04125	5.28141	4.9623	3.07719	3.74101	-1.898471224	0.000379342	0.002688538
NAC	Px_M09214	2.59948	21.9122	41.5356	108.237	173.859	1690.12	36.8654	67.8731	60.7915	261.132	255.672	13.9998	585.103	3179.43	2507.29	6.821862238	1.14E-05	0.000130534
bZIP	Px_M09237	1.85653	0.0364306	0.516735	0.0429275	0.0662971	0	0.0472784	0.0451608	0	0.0958195	0.0228242	0.0659193	0.0197652	0	0.06323	-4.64587144	0.074470446	0.186208805
bHLH	Px_M09249	0.117793	2.25712	0.734035	2.72297	0.195598	0.272514	2.02255	7.99433	1.72066	2.54428	1.41411	1.62069	0.233255	0	0.111929	-3.150836796	0.105375672	0.240344979
bHLH	Px_M09251	32.7339	41.896	28.557	45.2999	37.1627	43.7612	54.7484	47.3414	51.8881	45.1099	48.1258	45.9805	50.6259	47.1409	56.9365	0.748780231	0.132927093	0.284624616
ERF	Px_M09274	6.20061	5.95996	10.2731	1.93101	0.999636	0.870456	2.78019	3.4501	1.98153	0.66219	1.47983	4.17455	0.764925	0.0380682	0.0317797	-4.908832245	1.62E-12	7.91E-11
ERF	Px_M09275	0.747833	0.84293	0.463909	0.0472978	0.0486978	0.0508857	0.104183	0	0.0514071	0.0527873	0	0.0484203	0	0	0		0.002396334	0.012583794
ERF	Px_M09277	33.6957	9.41454	14.2114	10.2509	20.675	10.0465	12.1405	17.4321	6.79176	5.4069	10.2287	10.9974	8.79318	7.37104	10.2178	-0.968631479	0.25348406	0.446828978
NAC	Px_M09294	2.34653	2.45912	3.77537	5.65795	4.73235	2.91592	2.73742	4.57263	2.17201	0.599401	2.70946	2.65956	0.782107	0.253431	0.169253	-2.845252813	6.19E-06	7.61E-05
NAC	Px_M09295	0.0457306	0.208638	0.0438421	0	0.354371	0.423192	0.0541527	1.44836	0.320646	0.274379	0.313715	0.050336	0.633895	0.520529	0.405573	2.527195772	0.151176448	0.311868443
NAC	Px_M09296	15.9256	4.54277	2.56791	2.72341	5.44688	8.28482	3.3442	16.1038	3.02806	17.2238	5.25946	2.24325	20.6685	41.7281	45.2232	2.442167404	0.002172153	0.011606029
NAC	Px_M09299	0	0	0	0	0	0	0	0	0	0	0	0	0	0	0.0569254	Inf	0.919785023	0.99765581
bHLH	Px_M09300	14.0457	15.4529	12.7643	16.2816	14.496	16.882	11.3482	20.935	14.875	19.927	15.2644	12.1185	24.6989	26.2295	22.7771	0.955839126	0.068216018	0.174446904
ERF	Px_M09317	46.0455	28.9255	16.9542	16.4352	33.3746	11.7516	15.4276	14.2046	11.7072	6.88555	20.5421	15.6862	9.7327	25.9648	16.1785	-0.6091349	0.287104366	0.486897996
ERF	Px_M09318	2.44799	0.710726	0.693402	0.179459	0.18477	0.257429	0.26353	0.503453	0.19505	0.534098	0.254445	0	0.550858	1.95261	1.12782	0.138815645	0.933879932	1
NAC	Px_M09323	4.26482	9.47048	4.19725	4.54492	4.13629	2.92507	5.18434	5.0802	2.16115	2.44563	3.36584	5.359	4.55894	1.71838	2.15178	-1.022213115	0.090869063	0.21502176
MYB	Px_M09353	0	0	1.00737	0	0.193869	0	0	0.396183	0	0	0.400462	0	0.173395	0	0	-2.77533783	0.696056316	0.870960699
bHLH	Px_M09361	0.204461	0.373127	0.0735065	1.53884	3.87609	2.45379	0.907934	2.39944	1.91147	3.1282	2.83445	0.787679	6.4274	6.42425	6.39514	5.057282221	1.00E-12	5.13E-11
bHLH	Px_M09362	10.1087	10.8541	10.0368	14.1884	15.632	14.5033	12.8798	17.2666	14.9632	15.4214	13.9947	12.5413	20.3898	17.854	14.9022	0.906155227	0.076278633	0.189481619
bHLH	Px_M09363	1.08034	3.36059	1.2005	3.29992	10.7908	2.64138	8.0538	10.4426	6.74284	4.33111	6.56902	8.99961	3.84102	1.11791	1.21321	0.157137934	0.841215635	0.961743641
bHLH	Px_M09371	9.12203	9.12746	11.3702	27.5001	19.4462	17.7015	18.2334	25.3739	26.8481	12.7842	21.0762	27.735	16.2787	8.07408	8.0712	0.199254633	0.664402901	0.845661726
WRKY	Px_M09387	0.485295	1.05594	1.14524	2.93002	3.82259	3.54092	2.03345	2.72354	4.10069	1.38867	2.4115	2.13667	2.10678	1.06228	1.37159	0.851602552	0.199378125	0.378263048
WRKY	Px_M09401	1.34438	1.64558	0.314357	18.7558	30.2006	12.7064	13.4735	31.0439	13.9095	34.4681	30.5919	17.3242	32.368	30.7604	29.3089	4.965648069	4.11E-16	3.50E-14
WRKY	Px_M09403	0.366934	0.111605	0.11726	0	0	0	0	0.2767	0	0	0	0	0	0	0		0.635516844	0.823852158
ERF	Px_M09491	221.763	166.969	164.458	160.682	104.047	90.1675	116.345	94.0919	119.262	98.8331	107.044	105.398	78.2024	62.4762	63.3195	-1.310167343	0.008840085	0.036106333
WRKY	Px_M09504	0.392322	0.495666	0.231459	1.58994	1.03565	1.85019	1.00062	1.39957	1.26961	0.724275	1.24216	1.46158	1.82268	0.20038	0.898526	1.412430222	0.123461501	0.270034393
MYB	Px_M09519	94.4414	100.821	91.8362	88.6402	84.3055	88.9344	97.2553	87.9634	84.807	64.2689	74.5399	89.7717	84.969	71.1528	68.3829	-0.221889223	0.646877617	0.832257207
bHLH	Px_M09542	163.781	231.755	183.092	32.779	40.7812	31.5083	15.7015	37.2282	21.6452	25.7293	21.4123	17.4233	43.232	44.7711	28.1161	-2.18385584	1.18E-05	0.000134139
bHLH	Px_M09545	3.06249	2.70427	2.90445	0.814338	0.801987	0.457101	0.389946	0.74496	0.577231	0.395153	0.338852	0.362462	0.586875	0.562238	0.458931	-2.296180411	0.002174441	0.011614406
ERF	Px_M09562	65.5713	67.6241	58.3463	98.7868	79.9777	89.4754	111.938	97.1533	90.5069	71.9702	85.0713	111.071	76.4882	41.5269	42.0978	-0.17320422	0.751207832	0.908530069
NAC	Px_M09583	0.240592	0.750066	1.32627	0.754489	1.35389	1.50748	0.284901	1.08856	0.820039	0.144352	0.275079	0.419299	0.397019	0.114106	0.0508034	-2.090439526	0.058913051	0.156070783
bZIP	Px_M09607	3.43596	1.41449	1.45552	16.3753	13.074	9.72379	16.767	22.1079	26.3141	39.3898	19.478	24.6797	32.1842	10.7628	18.0406	3.333651102	2.79E-08	6.07E-07
bHLH	Px_M09621	4.15812	6.92498	5.04573	5.81514	7.3714	5.51626	5.68144	4.73626	6.38831	7.78108	7.64655	5.88912	6.21866	5.90244	7.92069	0.48790399	0.370733881	0.580539478
ERF	Px_M09634	0.555359	0	0	0	0	0	0	0	0	0	0	0	0	0	0		0.715687379	0.884304003
MYB	Px_M09640	0.196262	0.0255832	0.0537591	0.0904367	0	0	0	0.158569	0.0327646	0	0.128225	0.030861	0	0	0		0.32428148	0.530333284
MYB	Px_M09641	1.19259	0.708594	0.505197	0.506941	0.184216	0.256657	0.229897	0.690172	0.324108	0	1.2367	0.0915832	0.247142	0.0263075	0	-3.288190176	0.008049226	0.033590119
MYB	Px_M09654	0.591223	0.75526	1.28476	10.7218	13.2208	20.0154	14.5156	9.13958	11.1927	18.2567	17.6654	9.89161	16.4295	20.6748	19.1259	4.583530168	2.95E-13	1.63E-11
bHLH	Px_M09663	0	0	0	0	0	0	0	0	0	0	0	0	0	0	0
NAC	Px_M09691	72.3957	2.8511	5.38188	0.968007	0.410389	0.306305	0.0627129	1.01837	0.92833	0.381302	0.302755	0.116586	0.209742	0.150703	0.0670977	-7.500859955	0.044554906	0.126851225
bHLH	Px_M09740	5.55792	2.17883	3.21677	4.55933	0.911511	0.380986	0.268135	1.51347	1.97256	3.63111	0.58839	0.271895	1.26364	1.19106	0.704167	-1.685198957	0.009611197	0.038545348
MYB	Px_M09755	72.301	82.6409	68.4298	49.5445	49.3068	46.5361	54.8092	54.676	47.0129	37.9305	41.4791	50.4379	56.2931	43.9033	39.8527	-0.551334635	0.26029512	0.455255573
bHLH	Px_M09757	1.15436	2.80884	0.624287	0.286421	0.524265	0.239671	0	0.435244	0.069179	0	0.203051	0.0325798	0.205143	0	0.0562512	-4.181519274	0.003260709	0.016242164
MYB	Px_M09774	3.99613	4.24636	2.95819	1.90356	2.46387	2.10647	1.49749	2.40311	1.53693	1.21399	1.38803	1.16924	2.50417	0.719714	1.18562	-1.298304314	0.086556019	0.207460685
ERF	Px_M09783	0.0299829	0	0	0	0	0	0	0	0	0	0	0.0330024	0	0	0		1	1
ERF	Px_M09784	0.0299829	0	0	0	0	0	0	0	0	0	0	0	0	0	0		1	1
MYB	Px_M09790	0	0	0	0	0	0	0	0	0	0	0	0	0	0	0.0236385	Inf	0.994253538	1
WRKY	Px_M09827	13.7973	17.9961	14.3149	10.2478	10.2513	11.9847	9.02116	10.8767	9.27848	7.57739	9.81344	10.7146	11.3644	12.8625	11.3356	-0.2125082	0.63531145	0.823852158
NAC	Px_M09839	0	0	0	0	0	1.45755	0	0	0	1.39571	0.498688	0	1.00765	8.87205	4.75856	Inf	5.19E-05	0.000490282
NAC	Px_M09855	0	0	0	0	0	0	0	0	0	0	0	0	0	0	0
ERF	Px_M09857	0	0	0	0	0	0	0	0	0	0	0	0	0.0503589	0	0	Inf	0.994253049	1
bZIP	Px_M09863	0	0	0	0.168223	0.952614	0.452461	3.70547	3.45102	1.55413	2.1591	1.43109	0.430539	2.55604	0.593632	1.33804	Inf	0.000473904	0.003246826
bHLH	Px_M09877	6.86639	4.09734	5.68422	20.5074	18.267	18.3312	22.5602	17.8266	21.423	21.1089	19.2652	20.6342	16.0141	10.5036	10.8398	1.269208107	0.013494627	0.050369644
bHLH	Px_M09879	8.11861	2.55857	5.22015	1.41979	1.96713	1.65949	1.56369	2.63694	1.60029	0.645565	1.34203	2.17125	1.84009	0.649469	0.495709	-2.411931014	0.004155906	0.01982638
NAC	Px_M09891	0.557395	0.797272	1.0832	0.502122	0.300184	0.296245	0.356783	0.426004	0.29928	0.34347	0.241138	0.414546	0.671206	0.128606	0.181321	-1.336778285	0.110041717	0.248199312
bZIP	Px_M09892	3.3524	7.42889	4.66201	23.9638	22.3077	19.5173	25.1712	20.5851	25.6153	22.7665	26.0725	24.573	17.5445	16.7381	16.8961	1.886784659	0.000628995	0.004132243
NAC	Px_M09910	31.655	33.9307	27.9288	54.4782	44.1277	46.3167	59.1246	44.6276	52.3609	42.573	48.6647	59.6425	31.9223	30.0503	36.1339	0.231644386	0.628695845	0.8201415
bZIP	Px_M09917	1.58537	2.92683	4.73642	3.68663	2.28561	1.27945	2.05197	2.08518	1.24947	0.575146	1.05385	1.05513	1.09513	1.04915	0.724029	-1.568241335	0.026468732	0.085372171
bHLH	Px_M09918	0	0.0241342	0.101429	0.0284382	0	0.0305954	0.0313206	0.0598355	0	0.0317388	0	0	0.0261878	0	0	-2.483672325	0.768830931	0.920561121
NAC	Px_M09926	213.143	228.822	200.53	268.575	243.187	261.609	267.1	251.01	248.953	185.062	207.957	273.51	228.073	174.024	187.009	0.005459073	0.982601773	1
NAC	Px_M09929	0.130604	0.119171	0	0	0	0	0	0	0	0	0	0	0	0	0.0827349	-1.237728096	1	1
NAC	Px_M09930	0.211113	0	0	0	0	0	0	0	0	0	0	0	0	0	0		1	1
NAC	Px_M09931	0.612367	1.30378	1.56554	0	0	0.118059	0.120857	0.230888	0.119269	0	0	0.337018	0.505257	0.0968093	0.258615	-1.980273052	0.256643869	0.450406851
WRKY	Px_M09946	3.08792	5.57696	4.38956	7.37293	8.18053	6.97148	7.28802	8.33463	6.8687	8.10087	8.30289	8.50897	8.07568	7.31247	6.1787	0.861250484	0.121144883	0.266829518
WRKY	Px_M09947	7.82908	10.539	10.8632	3.85588	3.39221	3.1551	3.20994	3.58037	3.62029	3.43464	3.21478	3.5582	2.86727	1.58107	1.78118	-2.136160153	0.000104737	0.00089831
bHLH	Px_M09961	0	0.152298	1.47215	0	0	0.0386143	0	0	0	0	0	0	0	0	0.0422933	-4.948488375	0.18631602	0.360450654
MYB	Px_M09994	0.770561	2.94028	1.67895	2.03359	3.257	2.83611	0.995425	2.06015	1.88282	0.840598	1.0412	3.46975	1.59523	0.332232	0.798767	-0.934560239	0.379672823	0.589674673
NAC	Px_M09998	0	0	0	0	0	0	0	0	0	0	0	0	0.0713026	0	0	Inf	0.915173755	0.99765581
bHLH	Px_M10007	3.08224	1.05467	1.10811	2.4855	4.47837	2.89688	4.33425	3.05061	3.82704	2.54281	3.96457	5.30101	1.90734	0.913637	1.46441	-0.19083763	0.965578297	1
bHLH	Px_M10008	2.60471	1.18836	1.04048	2.56718	2.40288	1.5065	2.31331	4.17388	3.29753	2.86514	1.24087	3.34486	1.07456	1.64712	1.37503	-0.05631539	1	1
bHLH	Px_M10012	0	0	0	0	0	0.0931722	0	0	0	0	0	0	0	0	0
MYB	Px_M10065	1.64264	1.82707	1.3564	0.812171	1.16804	0.818301	0.922885	1.13923	0.784651	0.99276	0.795108	1.22737	0.878486	0.750623	0.789929	-0.852558946	0.165040773	0.331694657
MYB	Px_M10095	4.93915	1.55152	0.892698	18.4998	5.78143	4.87041	12.2249	10.4867	19.7286	8.55025	11.248	10.9622	2.16455	0.49922	0.923269	-1.018709119	0.400562238	0.612590228
bHLH	Px_M10114	4.39257	1.90214	3.14054	0.800484	2.22528	0.516723	2.24812	3.07377	2.00107	1.92079	1.48964	1.39312	2.35884	3.91937	5.02285	0.468763556	0.414859824	0.627920657
bZIP	Px_M10116	1.26092	2.42893	2.74005	0.210891	0.093057	0.713078	0.0331808	0.697283	0.458426	0.605231	0.160185	0.27758	2.52463	1.08972	0.727766	-0.539029456	0.422146958	0.634350332
bZIP	Px_M10121	10.5032	9.428	11.7536	34.6003	36.8668	25.16	35.3481	28.5904	31.6903	13.1453	23.8362	51.1985	14.8561	2.00181	2.27968	-0.803193636	0.236094686	0.425706253
ERF	Px_M10125	19.5053	8.77072	9.72712	13.8705	13.1609	10.8262	12.3142	13.6701	12.8093	12.2426	12.6288	12.8384	10.9084	6.77147	8.13658	-0.448706444	0.438318772	0.648855692
ERF	Px_M10126	28.3723	8.16516	5.3448	0	0	0	0	0	0	0	0	0	0	0.0336825	0.0224947	-9.248498202	0.000113072	0.000957579
bZIP	Px_M10148	3.84114	3.83349	4.37298	1.09702	2.01536	1.7125	0.971304	1.58405	1.37936	1.17633	1.3038	1.32124	2.19869	1.42323	0.925155	-1.331443901	0.022719404	0.075769682
NAC	Px_M10160	0.691776	3.13507	1.76855	4.93381	3.88008	4.69458	3.82283	3.86027	10.3746	0.636423	3.42739	6.52302	1.14155	0.940522	0.759593	-0.846399334	0.201593738	0.381323645
ERF	Px_M10215	0.16512	0.873867	3.13437	0.213043	0.109674	0.0382006	0.039106	0.149418	0	0	0.0755156	0.0726996	0	0	0		0.008157311	0.033921227
bHLH	Px_M10239	6.95844	9.07049	9.90385	11.4425	13.7447	11.6792	13.3178	14.3528	13.9855	13.4489	15.5329	13.3017	15.9406	13.4966	15.2121	0.927715394	0.067585547	0.173163303
bHLH	Px_M10240	0.876468	1.77944	1.30242	0.6361	0.194053	0.380196	0.544889	0.619623	0.614546	0.157762	0.325684	0.458249	0.0650847	0.0415683	0.0832838	-4.216414661	2.36E-05	0.000246936
bHLH	Px_M10260	14.1457	38.9158	48.7587	16.9292	6.35767	8.07006	8.85468	10.42	15.4046	7.86287	6.54427	8.95184	3.7972	0.932299	1.13539	-4.120569953	3.21E-05	0.000324929
bHLH	Px_M10265	4.71592	35.913	8.19727	4.64403	4.1472	3.26289	4.95815	7.2786	4.68696	4.01948	3.52742	4.31762	6.02204	2.59198	1.28432	-2.265570914	0.143451832	0.300548906
WRKY	Px_M10270	6.67663	2.22035	3.00766	4.51909	1.22443	3.60571	2.47666	3.4576	2.63211	2.24428	1.49455	6.2201	3.88272	0.343359	1.17204	-1.182300284	0.217656599	0.402048863
bHLH	Px_M10275	0.969259	0.265325	0.464616	0.0521069	0.0536492	0.0280298	0	0.0274089	0.028317	0	0.0277049	0.0533435	0.0239918	0.0689538	0.0614007	-3.234989642	0.0158458	0.057201159
bHLH	Px_M10276	11.2489	11.9341	10.2039	9.6353	8.62457	7.54896	7.87128	12.0695	9.12012	7.23364	6.59993	10.7822	10.6447	5.34781	4.54324	-0.637852752	0.211714609	0.394539306
bZIP	Px_M10279	203.606	46.0628	63.74	2.9741	11.0456	1.82841	9.94362	13.0741	5.88776	1.304	8.69721	16.7458	5.4775	1.12448	0.375489	-5.580265031	0.00157744	0.008912234
NAC	Px_M10280	113.016	94.6075	86.9251	61.4931	56.7418	61.4039	56.5395	50.2948	57.8309	59.4863	54.0683	57.8635	51.0321	49.0251	48.1266	-0.842675489	0.087836055	0.209688039
bZIP	Px_M10333	3.44369	2.75272	3.49247	5.52334	4.53685	5.0699	3.92625	7.03399	6.53534	4.8837	5.23891	4.16641	9.31305	2.25415	1.9291	0.447199117	0.49707829	0.706305164
bHLH	Px_M10338	0.146774	0.133926	0.844274	0	0	0	0	0	0	0	0	0	0	0	0		0.429788462	0.640930383
bHLH	Px_M10340	0	0.15285	0.802978	0.360218	0	0.581314	0	0.947395	0	0	0	0	0	0	0		0.561399456	0.764195422
bHLH	Px_M10342	0.158879	2.75446	15.5364	0.170825	0.351762	0.183783	0	0.718848	0	0	0	0	0	0	0		0.030368404	0.094869673
bHLH	Px_M10343	0	0	1.31657	0	0	0	0	0	0	0	0	0	0	0	0		0.373739391	0.58337824
bHLH	Px_M10344	0	0	0.295496	0	0	0	0	0	0	0	0	0	0	0	0		0.912406663	0.99765581
bHLH	Px_M10349	0	0.151207	0.317738	0	0	0	0	0	0	0	0	0	0	0	0		0.818893483	0.950241234
bHLH	Px_M10350	0	0	0	0	0	0	0	0	0	0	0	0	0	0	0
bHLH	Px_M10351	0.342472	0.312494	0	0	0	0	0	0	0	0	0	0	0	0	0		0.727493157	0.889776912
bHLH	Px_M10352	0	0	0	0	0	0	0	0	0	0	0	0	0	0	0
bHLH	Px_M10353	0	0	0	0	0	0	0	0	0	0	0	0	0	0	0
bHLH	Px_M10354	5.60408	0.142043	2.08937	0	0	0	0.368676	0	0	0	0	0	0	0	0		0.014333808	0.052775813
bHLH	Px_M10372	67.1924	83.0858	111.448	8.65686	8.54554	7.10518	11.9916	11.877	9.11797	5.57783	8.25656	13.5219	9.20456	2.99188	2.20844	-4.188191844	2.24E-13	1.25E-11
bHLH	Px_M10373	5.87094	8.41222	8.00302	20.9591	18.8376	19.0472	20.5306	18.0546	18.9208	16.3466	18.3545	21.507	13.7601	9.83248	10.46	0.733979385	0.182508469	0.355034685
bHLH	Px_M10392	13.5139	24.6959	18.0918	62.07	56.5868	67.7037	79.2976	56.6516	67.2562	55.446	70.8003	74.2103	50.2609	52.6767	57.663	1.682971737	0.000851414	0.00534543
bHLH	Px_M10397	0.346505	13.46	34.7856	53.6485	85.3753	127.404	37.3977	74.4129	90.5879	45.0251	87.6677	31.1659	154.63	103.016	56.2872	2.749482928	5.84E-07	9.23E-06
bHLH	Px_M10411	5.36311	5.51239	2.18667	41.425	30.1629	43.5691	32.922	64.9868	70.2375	222.584	104.242	22.6629	125.488	206.526	282.767	5.784043443	7.72E-08	1.52E-06
bZIP	Px_M10413	11.0643	19.6612	13.1896	13.7505	16.2811	15.9591	17.9206	13.3919	18.3191	7.8592	14.2454	17.4893	9.68861	6.94763	5.85517	-0.853670885	0.086261226	0.206907733
ERF	Px_M10415	36.0356	38.7999	36.5858	32.4684	32.5917	31.3465	24.2805	50.0544	32.8889	35.2422	26.0803	24.5127	56.6941	30.1137	25.9553	0.087507733	0.855371063	0.970374422
MYB	Px_M10416	6.15761	1.60083	2.2426	1.25755	0.456976	1.23356	1.46647	1.36188	0.7638	0.288956	0.707959	1.81749	1.26021	0.195779	0.0435835	-2.859399719	0.02723627	0.087289636
bZIP	Px_M10422	8.68657	12.6116	12.0248	8.75054	8.8972	10.6351	8.50787	10.8587	10.2223	8.23181	7.70405	9.11457	11.3134	5.96792	5.5542	-0.469557225	0.363733124	0.574088025
bZIP	Px_M10425	11.4036	11.1069	12.2225	12.6514	12.1275	14.7474	10.5704	13.7202	12.3281	10.4553	11.4268	14.2679	16.3441	10.5535	8.83379	0.131210216	0.797786978	0.941025324
ERF	Px_M10438	4.32356	16.3851	46.5028	30.6743	17.1536	18.1068	11.5476	27.0584	38.2812	5.90771	27.1702	13.5822	10.3114	1.94577	0.779684	-2.465350153	0.129299772	0.278960629
ERF	Px_M10446	30.4345	29.682	32.6226	35.6323	34.2873	41.2129	47.8747	37.0418	45.7664	44.1846	40.3693	39.6485	41.3254	38.4176	40.1813	0.518729641	0.286793711	0.486517276
bHLH	Px_M10472	4.50306	1.67806	2.40571	4.10246	2.20708	3.35995	2.46266	3.2272	2.73157	1.73244	1.27731	3.17824	1.92294	0.570599	0.718594	-1.400998691	0.055487791	0.149064855
NAC	Px_M10488	13.3293	3.05801	4.38132	8.63988	0.252956	0.484588	0.135293	1.12002	3.91642	3.65598	0.609599	0.712624	0.452484	0.144496	0.434256	-4.224627189	0.008297512	0.034359747
bZIP	Px_M10512	1.47142	0	0.668207	0	0	0	0	0	0	0.0929304	0	0	0	0	0		0.028501644	0.090331687
NAC	Px_M10535	3.38162	3.71023	4.46263	9.87724	7.91136	6.58811	9.6138	9.15223	9.80742	7.75431	7.46659	11.0459	9.27183	3.99977	4.21499	0.653515541	0.19752313	0.375725699
ERF	Px_M10541	0	0.0489973	0	0	0	0	0	0	0	0	0	0	0	0	0.0340164	-0.140826811	1	1
ERF	Px_M10550	3.74578	23.437	38.0656	0.11507	0.118475	0	0.126732	0.726336	0.3752	0.128425	0	0	0	0.101515	0.0677966	-8.297796142	5.18E-05	0.000489435
ERF	Px_M10612	30.5881	24.7037	22.9991	34.1558	32.5312	33.9665	31.6837	34.4965	30.8698	29.7668	27.8952	37.8865	33.249	25.5729	20.7128	0.132993229	0.796840153	0.940322063
bHLH	Px_M10639	24.9462	27.3151	18.5748	43.7794	47.0697	49.473	42.2757	40.4449	38.6105	39.9133	38.4098	44.6963	39.3544	40.1738	43.3352	0.959971903	0.055913599	0.14990937
NAC	Px_M10646	0.284807	8.74918	5.82497	0.561407	1.1035	0.164725	0.11242	1.44969	0.166413	0	0.162816	0.104496	0.0939964	0.0900505	0.03007	-6.013433507	0.001467815	0.008395728
NAC	Px_M10647	13.6106	17.128	22.8566	3.60171	2.77288	1.22182	7.46894	9.2167	9.80419	0.615634	3.86451	7.20827	2.06172	0	0.0382352	-4.868370773	3.73E-14	2.34E-12
NAC	Px_M10648	3.82899	5.21467	5.42412	5.46872	5.94691	4.89194	4.87254	6.27037	5.81027	4.38898	4.37785	4.71783	6.50713	4.98717	3.94612	0.202816018	0.772613301	0.92283096
NAC	Px_M10649	1.52724	1.77361	5.72357	1.94063	4.45724	2.56965	2.46614	3.7691	0.973492	4.16513	2.53987	5.50159	4.12399	3.55578	3.43014	0.420852284	0.639826483	0.826948448
bZIP	Px_M10665	11.3176	11.2058	8.69963	16.6245	21.073	19.8941	17.9793	18.4356	17.5209	17.6871	16.2147	18.414	18.5715	17.275	17.2052	0.913157298	0.069012222	0.175870032
bZIP	Px_M10673	6.74762	8.58936	4.87169	5.22478	4.64167	3.91872	6.14892	5.24533	3.40722	1.53277	3.27008	5.34877	3.49164	1.0799	0.703619	-1.945303713	0.001085668	0.006546248
bZIP	Px_M10674	57.5309	58.1854	39.4099	70.0364	68.4948	59.0707	70.6393	63.5237	57.8063	44.744	54.3542	70.4765	53.7612	43.421	46.2902	0.026222305	0.954951715	1
bZIP	Px_M10677	4.12662	11.0546	9.43517	17.396	15.1355	16.3739	10.0867	16.6453	12.4654	7.4745	11.0209	11.2612	16.5898	9.67489	5.77082	0.443220045	0.427170568	0.638353351
bZIP	Px_M10679	2.38897	2.68111	1.91064	4.31306	4.78013	4.09345	4.32662	4.23399	4.12046	4.10845	4.86397	5.03413	4.4271	4.21702	4.41871	1.059904353	0.050565387	0.1390462
bZIP	Px_M10680	4.47201	1.23986	0.857466	1.42399	1.65654	1.5718	1.03875	1.71208	1.0251	0.68111	1.0816	0.738355	1.60081	0.668913	0.55569	-1.18395864	0.321185776	0.526577646
WRKY	Px_M10708	32.4649	17.3178	18.218	17.1361	23.5419	13.9634	13.1217	25.4414	13.4452	25.434	18.3571	15.1294	20.1453	22.3634	19.386	0.016927566	0.971384548	1
NAC	Px_M10731	0.227612	0.155766	0	0.0917724	0.755909	0.230379	0.134765	0.193094	0.0332485	0.102424	0.260239	0.0313167	0.45072	1.70021	1.40583	3.47084108	0.002678103	0.013791226
NAC	Px_M10744	18.1062	13.1117	26.054	13.0028	8.10403	19.3333	16.7946	11.4698	16.9907	14.7769	15.4388	11.4044	21.6437	25.0368	20.5727	0.379782769	0.451006091	0.66193079
NAC	Px_M10766	1.32096	1.20533	0.422137	1.657	1.70605	0.764012	4.69272	3.73544	4.63104	2.64188	2.01375	2.90798	1.74386	0.208831	1.39467	0.268828587	0.877087962	0.985076213
WRKY	Px_M10767	0.513707	1.06532	0.761126	0	0	0	0	0	0	0	0	0	0	0.0442976	0	-5.450086088	0.00462668	0.021593626
MYB	Px_M10790	0.223351	0	0	0	0	0	0.52897	0.252639	0	0.536034	1.02147	0.122922	0.552853	0.211858	0.141489	2.022176654	0.634906706	0.823526409
MYB	Px_M10791	0	0	0	0	0.0953098	0	0.101952	0.194772	0	0	0.295313	0.379067	0.340978	0.163332	0.490863	Inf	0.201094241	0.380512594
bZIP	Px_M10831	4.16056	5.92917	4.30247	7.01168	7.50384	8.51692	7.30717	8.40758	8.41298	7.68522	8.28458	7.04943	11.2705	10.1322	8.54361	1.19313745	0.028325925	0.08990717
bHLH	Px_M10858	8.79657	6.58053	6.67178	3.45723	5.46646	6.72164	3.1005	5.55956	3.62339	5.07115	3.93897	3.8932	7.86815	7.64678	6.09624	0.105925323	0.85807838	0.971799974
NAC	Px_M10860	2.60665	3.94326	6.34615	1.73321	1.13905	10.1169	0.162458	3.56918	0.761534	2.71635	0.862716	0.151008	5.0938	42.7159	46.1701	3.142322463	0.016929852	0.060212232
bHLH	Px_M10873	79.9165	76.0372	59.5749	39.6048	38.0306	37.3421	41.4761	40.2787	36.1557	43.7111	39.4455	56.8011	41.0079	33.7492	31.6364	-0.888160151	0.072069279	0.18168144
NAC	Px_M10894	51.5121	73.7541	91.6363	69.6761	69.4856	82.0236	65.7433	86.6089	71.3448	63.5686	66.2398	66.0796	90.2302	52.1791	41.938	-0.161090027	0.738940268	0.898501268
MYB	Px_M10900	6.14017	2.67293	3.09821	4.34893	3.76215	2.82176	3.95028	4.71668	5.72572	2.00151	2.52684	7.60764	3.49902	1.00861	1.55191	-0.942483216	0.150863597	0.311541579
bHLH	Px_M10936	7.81059	11.7577	15.7007	10.7586	11.3958	10.2007	11.7211	11.9901	9.84254	5.29096	8.06598	11.1327	7.27003	3.14101	2.23452	-1.451366555	0.005918012	0.026301097
NAC	Px_M10941	12.5123	10.8539	10.5163	4.61507	3.13672	3.2452	6.51134	3.55411	4.19641	2.15454	4.26608	8.67719	1.30551	2.04903	2.026	-2.458867971	1.74E-05	0.000188823
MYB	Px_M10951	22.2528	14.3197	14.4705	2.38881	2.96704	3.3859	1.08578	3.63002	1.77211	2.62374	2.0967	1.43625	4.12021	3.24477	2.6585	-2.236233192	6.27E-05	0.000575371
ERF	Px_M10957	52.2293	54.5903	26.2131	95.0298	101.161	49.3853	106.987	129.206	89.2427	75.3888	145.611	87.8694	135.486	44.0507	49.2119	0.81550488	0.114043794	0.254769622
ERF	Px_M10958	9.5182	9.96945	7.95236	1.42338	2.7455	0.542756	5.19901	7.24072	1.62537	1.70923	4.04265	5.10926	6.86893	0.635804	0.626314	-1.864506871	0.000858872	0.005379699
bHLH	Px_M10961	10.3765	16.518	16.6388	52.2957	22.4981	17.1759	54.6757	58.9287	63.7033	44.2681	39.3825	48.6144	46.5564	18.4038	19.869	1.012197091	0.037998443	0.112634627
bHLH	Px_M10993	9.4565	11.0291	9.23081	10.6852	13.1522	10.5609	11.9514	13.5165	11.4527	10.5017	11.1266	12.7555	14.5892	11.3021	10.8374	0.43078182	0.401045607	0.613192921
bZIP	Px_M10999	24.8237	17.6515	16.1216	22.6119	35.645	21.5483	21.4103	31.6542	20.0453	25.3375	27.7074	20.4116	51.9104	35.1396	23.9485	1.005312581	0.049870863	0.137699373
bHLH	Px_M11001	110.063	139.924	148.9	32.5528	19.8977	9.44809	36.4193	45.2816	41.2728	21.4174	37.4408	39.2911	27.7553	2.96509	4.34372	-3.588179877	7.59E-11	2.82E-09
MYB	Px_M11002	10.4252	3.84961	6.11717	0.0374887	0	0	0.0412884	0.157756	0	0	0.039865	0	0	0	0		1.06E-11	4.59E-10
bHLH	Px_M11004	63.6148	198.171	188.766	96.4959	115.13	183.458	69.6401	74.8014	91.5933	110.983	78.2978	64.957	131.66	144.85	128.383	0.005704849	0.947040718	1
bHLH	Px_M11005	86.152	266.838	234.138	124.807	148.536	213.978	87.2291	98.2487	115.107	144.835	106.8	83.9862	180.445	184.896	187.79	0.076462877	0.920849555	0.998077293
WRKY	Px_M11015	16.1727	13.0853	14.9411	72.2303	43.5943	50.8644	78.2923	46.1558	71.6596	35.2854	61.7832	70.6331	38.4754	18.8163	20.7338	0.894623832	0.066566902	0.171042606
bHLH	Px_M11023	3.35382	8.44013	5.19736	1.69597	1.78007	1.45261	0.816057	2.39049	1.75383	0.275652	1.08558	1.53394	0.985577	0.217893	0.145519	-3.696297935	1.60E-06	2.30E-05
ERF	Px_M11025	1.05037	1.79117	2.52575	2.18465	2.43993	2.60931	1.57007	2.86314	2.7769	0.59922	1.71281	2.21754	2.14816	0.653327	0.610851	-0.651397987	0.326306536	0.532162359
bZIP	Px_M11042	3.66486	14.148	11.6216	23.6426	23.3021	19.0227	22.7006	14.0307	17.79	3.83395	16.9757	24.2036	5.58247	1.60444	3.9289	-1.31785313	0.073499753	0.184351839
bZIP	Px_M11043	7.70561	22.9117	19.7422	38.5681	39.5626	32.5803	36.8136	25.0962	33.2246	10.8408	24.152	38.8985	10.6548	4.28464	5.55465	-1.226691181	0.056337962	0.15083417
bZIP	Px_M11045	0.169354	0.695385	0.811802	0.819396	1.59356	1.66515	1.4038	0.862026	1.08849	0.101611	1.9363	2.0505	0.419197	0	0.214565	-1.398020617	0.554049032	0.758093178
bHLH	Px_M11049	1.39129	2.63667	1.64164	0.345209	1.18475	1.23798	0.633662	0.968449	1.25067	0.513699	0.489453	0.942402	1.48349	0.812122	0.61017	-0.892115257	0.447206533	0.658209531
ERF	Px_M11058	10.2542	2.25707	6.33822	0.338492	0.0995746	0.260121	0.159772	0.356103	0.525572	0	0.411369	0	0.133588	0.0853202	0.113962	-5.710442289	4.35E-05	0.000422736
bHLH	Px_M11079	1.49446	1.63254	1.23095	0.644997	0.803896	0.499138	0.84746	1.28568	0.725632	0.54305	0.697914	1.11209	0.979506	0.289502	0.446689	-1.301101466	0.045641647	0.129125342
bHLH	Px_M11087	1.50161	3.82204	4.47032	4.24872	2.44971	3.42826	2.94799	3.30762	2.81689	2.70285	2.3042	3.95809	1.99538	1.04951	1.37679	-1.04718072	0.1369938	0.290933402
NAC	Px_M11090	8.46636	10.0093	15.1042	4.1425	2.79813	2.52643	6.335	6.63418	6.8253	5.8012	6.95834	8.04943	5.32113	2.49068	2.23858	-1.688581236	0.002177864	0.011628845
bHLH	Px_M11117	3.11419	5.90176	2.37315	54.0886	56.7503	47.0151	57.2069	44.7092	63.1736	90.5494	55.6912	71.896	39.4514	32.7205	47.4984	3.566964226	1.39E-09	3.98E-08
bHLH	Px_M11118	35.5543	49.5545	43.1174	175.875	171.229	176.612	200.384	162.339	199.12	191.756	174.218	208.624	124.821	118.346	135.413	1.722090958	0.00064107	0.004199607
NAC	Px_M11266	7.36383	8.71801	9.38319	9.92196	12.2278	12.292	9.54785	9.91098	8.00629	8.05347	10.0713	10.3626	10.475	9.15111	7.49918	0.216683388	0.719776881	0.885436581
bHLH	Px_M11295	0.238625	0	0	0.930059	0.198121	0.724579	2.7904	2.9016	4.91488	6.51436	5.66124	7.48571	1.26992	0.961972	1.11484	3.932827184	0.000344439	0.002486627
MYB	Px_M11299	36.1185	33.6095	28.4068	30.1556	32.7448	33.3886	35.5108	38.4276	35.2232	28.1382	27.8031	32.9518	34.9518	31.9824	31.2623	0.14507189	0.778494435	0.92700881
NAC	Px_M11311	8.67004	11.455	9.91046	11.7684	14.2014	13.7503	11.2191	13.4901	11.1863	12.3105	11.3257	11.8534	15.44	15.2384	14.3272	0.734431933	0.156932184	0.320263081
NAC	Px_M11321	0	0	0	0	0	0.0882522	0	0.0862974	0	0	0	0.0839764	0	0	0
MYB	Px_M11330	3.81704	2.98831	1.92715	3.22982	4.25053	4.36312	2.91528	3.62778	3.74797	2.98131	3.51201	2.80925	5.45648	3.7706	3.1048	0.599602132	0.295405278	0.496823552
MYB	Px_M11338	0	0	0	0	0	0	0	0	0	0	0	0	0	0	0
bZIP	Px_M11405	11.6815	21.4109	23.1958	2.2637	3.83437	14.8874	1.91006	3.74505	2.79767	4.17675	4.81436	2.69119	10.1706	41.4388	21.3826	0.608070132	0.516009224	0.723960268
bZIP	Px_M11407	30.7299	35.2611	25.1127	16.7193	21.2615	15.7391	14.8517	19.5784	13.3044	11.8845	12.4877	16.301	21.2156	23.0906	20.8154	-0.324218822	0.498238896	0.707297228
bHLH	Px_M11408	2.69677	0.854994	1.18315	1.54806	1.72038	1.90342	1.35315	3.2572	2.69744	1.9197	2.03814	2.08791	2.87374	0.823764	0.969998	-0.012780111	0.938810253	1
bHLH	Px_M11409	0.85486	0.563356	0.478075	0.229784	0.262873	0.109873	0.168716	0.268599	0.194248	0.227959	0.13575	0.339787	0.446712	0.225242	0.0300854	-1.444409171	0.162794289	0.328615058
WRKY	Px_M11425	0.343489	0.522371	0.351258	0.320074	0.633746	0.450309	0.488099	1.68363	2.46194	0.219829	1.33527	0.428492	0.838891	0.108605	0.0290125	-0.436061951	0.725204864	0.888088485
NAC	Px_M11457	5.74945	5.07911	4.47632	4.7446	4.56072	3.32534	4.05463	5.52994	4.90004	4.30653	3.91485	4.25257	4.35101	4.15099	3.71176	-0.183308579	0.723819198	0.887165617
NAC	Px_M11458	11.1146	8.39508	8.59849	10.3238	11.817	10.7855	11.297	11.7164	10.8418	11.0681	10.4751	11.5373	14.4283	13.2442	13.7493	0.705239738	0.148925528	0.308565741
WRKY	Px_M11460	0	0	0	0	0	0	0	0	0	0	0	0	0	0	0
NAC	Px_M11465	0.410055	0.954111	0.294841	106.166	58.8756	44.6109	71.4278	60.1349	100.846	162.33	95.1966	73.886	40.4374	56.6901	96.3456	7.102328793	4.30E-08	8.99E-07
bHLH	Px_M11474	0	0	0	0	0	0	0	0	0	0	0	0	0	0.12823	0	Inf	0.893991743	0.995848401
WRKY	Px_M11484	45.9602	51.6038	37.9628	46.3207	50.1456	57.3437	38.4023	35.8682	40.6225	25.9952	30.1498	45.0117	29.6149	32.0171	32.5343	-0.358579869	0.451450299	0.662402054
MYB	Px_M11488	15.4112	24.5991	16.138	7.58236	13.9441	6.51273	9.74552	12.1521	8.86214	6.61824	8.5392	10.3708	7.59383	9.19598	6.50544	-1.109929474	0.021617289	0.07300669
MYB	Px_M11491	0.431514	0.112498	0	0	0	0	0.620482	0	0	0	0.105722	0.169632	0	0	0		0.111261557	0.250268733
NAC	Px_M11494	8.08621	10.2478	11.3413	8.61372	5.96771	7.44834	7.40322	9.40062	8.57462	7.77162	6.97679	6.51059	8.30274	5.11341	4.98017	-0.594027705	0.283378473	0.482429322
NAC	Px_M11501	0.0457306	0	0.0438421	41.0563	33.969	32.48	27.8886	25.3463	38.8516	2.03041	31.1101	26.6781	6.38423	8.50198	5.41729	7.959218746	2.30E-15	1.74E-13
NAC	Px_M11502	17.439	15.3046	18.2463	3.14581	1.85997	2.37916	2.77858	4.25972	2.84362	1.91189	2.98088	2.83783	3.87205	1.40137	0.880846	-3.050924398	1.12E-07	2.10E-06
NAC	Px_M11553	945.198	326.613	373.82	95.6703	138.962	160.633	87.1733	81.6162	60.8031	97.1598	113.724	81.7815	113.157	183.979	156.427	-1.673650798	0.053494559	0.145062147
NAC	Px_M11554	22.8301	15.0433	17.7985	5.35635	6.34808	5.67975	6.32365	8.0674	3.43439	3.39758	6.31053	7.77153	6.49384	2.03975	2.22499	-2.354552661	3.44E-05	0.000345027
bHLH	Px_M11565	5.88705	0.694621	2.18946	0	0	0.0587056	0.060097	0.114811	0.237229	0.121799	0.11605	0.111723	0.200993	0.144417	0.225046	-3.8040124	0.031666796	0.097949525
bHLH	Px_M11569	0	0	0	0	0	0	0	0	0	0	0	0	0	0	0
bHLH	Px_M11585	3.71521	15.82	10.25	16.9991	15.6286	11.6989	19.4552	20.2181	14.7132	6.24144	15.3863	30.443	11.2397	4.07221	3.42567	-0.638340832	0.342044976	0.549228448
MYB	Px_M11602	0.0726373	0	0	0	0	0	0.0430074	0	0	0	0	0	0	0	0		0.910429922	0.99765581
ERF	Px_M11632	38.7938	80.1957	75.5984	93.3107	115.396	167.772	76.822	115.181	91.4812	113.117	97.0286	96.9649	149.471	255.838	181.4	1.780781652	0.001956338	0.010631134
ERF	Px_M11645	11.4646	1.52161	5.03595	3.54111	2.7229	1.9772	5.97345	2.64075	5.2616	2.2512	3.33658	4.91001	1.0732	1.26542	1.26766	-2.162922174	0.093035511	0.218847668
NAC	Px_M11650	5.43674	0.89842	2.13414	0.368222	0.995193	1.58462	0.152079	0.871604	1.25067	0.308219	0.636289	0.235601	0.381469	0.0406061	0.0813559	-4.142510029	0.012712771	0.048096378
bZIP	Px_M11677	0.885703	0.505109	0.275966	14.475	23.0904	16.1877	12.5072	25.3717	19.2775	36.6409	28.1014	11.4063	35.6915	27.0311	24.7013	5.831618703	1.21E-20	2.06E-18
NAC	Px_M11686	0	0	0	0	0	0	0	0	0	0	0	0	0.0389254	0	0.0498098	Inf	0.835303611	0.959408918
NAC	Px_M11687	0	0	0	0	0	0	0.0463184	0	0	0	0	0	0	0.037102	0.0495569	Inf	0.821071019	0.951764298
WRKY	Px_M11713	9.6742	1.28305	2.69613	2.53993	1.9302	0.390371	0.199812	1.08155	1.18311	1.55235	0.192923	0.247638	0.668267	0.373458	0.605716	-2.93603794	0.093319004	0.219322758
WRKY	Px_M11725	0.114629	0	0.293054	0.328661	0.380688	0.530389	0.497713	0.82118	1.29491	0.412657	0.436867	0.420576	0.643138	0.434922	0.629332	2.177262609	0.114325125	0.255168557
NAC	Px_M11727	5.0517	4.69901	5.92455	6.50379	6.89537	7.84814	5.7691	9.07972	6.83958	6.7878	6.78519	5.0026	8.53044	8.40495	7.29097	0.768123714	0.143485694	0.300593684
ERF	Px_M11734	3.7553	7.77188	4.5394	5.38355	5.96463	49.3572	2.03011	3.44743	3.24364	12.3433	10.5784	1.01839	15.7886	80.7916	72.867	3.66990336	0.003285904	0.016350004
MYB	Px_M11740	16.0137	31.8509	26.4133	21.9628	20.6819	24.4796	22.2478	24.4128	25.0988	23.1249	20.6879	25.8612	26.1965	17.6216	17.3066	-0.168873536	0.715229433	0.884304003
ERF	Px_M11771	0	0	0	0	0.0332562	0	0	0	0	0	0	0	0	0	0
bHLH	Px_M11811	0.891125	0.0956614	0.45229	0.0281803	0.0290144	0.0303179	0	0.0296464	0	0	0.0299665	0	0.0259503	0.0248609	0.0166033	-4.306226681	0.013937876	0.05162419
ERF	Px_M11816	3.46077	5.79758	7.41332	3.43028	2.33459	3.28391	3.16964	2.93593	2.52766	0.843547	2.25664	3.39265	1.20464	0.871963	0.787868	-2.432329062	0.000103182	0.000887802
MYB	Px_M11825	2.27192	4.04246	1.48837	0.0407126	1.13177	1.05122	0.269034	2.95531	0.132749	2.0447	0.82257	0.250072	8.1355	2.08318	0.743597	0.44324229	0.663629147	0.845359261
NAC	Px_M11837	0	0	0	0	0.0403957	0	0	0	0	0	0	0	0	0	0
NAC	Px_M11838	0	0.0437167	0.045932	0.309078	0.583415	0.166262	1.36162	1.46321	0.0559884	0.6899	1.53379	0.791032	0.616675	0.772568	0.485606	4.540276904	0.020928972	0.071127591
NAC	Px_M11839	7.7606	17.5885	11.3258	25.1337	16.9387	20.3347	24.128	23.687	27.1337	14.1008	20.9252	13.7815	20.8583	17.7475	16.4205	0.724783598	0.165570007	0.332365161
NAC	Px_M11840	1.0962	0.353026	0.123638	4.26383	5.7463	9.73396	20.502	25.0905	10.6626	8.39543	24.5136	13.3435	43.3502	8.13481	3.47209	5.041823967	0.017155521	0.060874003
WRKY	Px_M11877	2.42365	4.37491	4.47032	6.37308	2.88715	2.98639	2.46446	4.85714	5.29513	7.33404	2.49998	2.8707	4.98192	1.39935	1.73559	-0.455924892	0.473581667	0.684545399
NAC	Px_M11899	2.4719	0.41769	1.88708	0.984357	0.202698	0.317708	0.271032	0.310671	0.427951	1.92256	0.575713	0.151158	0.498553	0.477624	0.347978	-1.7367727	0.078809151	0.193991295
NAC	Px_M11915	11.41	12.3491	19.0702	5.84323	7.59324	7.29354	2.74913	5.04312	4.08492	2.10521	2.88058	3.04903	4.5058	4.94224	2.84943	-1.674414729	0.000951334	0.005859934
NAC	Px_M11920	0.540745	0.0493411	0.155524	0	0	0	0	0.0611652	0	0	0	0	0.481855	0.0512919	0	-0.647013149	0.846524979	0.964956581
NAC	Px_M11927	8.98988	7.15818	7.98076	15.6883	14.3369	15.1243	19.1106	14.5792	14.1582	9.46939	14.5598	16.5375	11.2449	7.45587	7.77292	0.242010552	0.610958216	0.80715191
bHLH	Px_M11934	42.0562	37.3609	35.802	36.9309	35.0033	27.9688	43.5222	49.9574	38.3149	34.7527	44.6271	35.098	37.7964	20.6532	22.4896	-0.419651832	0.417030264	0.630230691
ERF	Px_M11950	6.05441	31.8792	18.9208	4.93155	9.2846	1.39463	4.06578	9.75366	3.88983	4.15152	5.99331	4.5293	1.86842	15.1154	3.22103	-1.238885918	0.145155217	0.302911822
ERF	Px_M11951	0.352331	0.607259	1.05087	1.0102	0.260024	1.26796	0.231788	0.797063	0.365987	0.14093	0.268557	0.603265	0.348845	0.1114	0.173596	-1.620196791	0.232134642	0.420633287
bZIP	Px_M11953	0.492502	0.196609	0.383633	3.14411	3.16902	2.63488	5.46755	4.66557	4.53238	6.2793	5.41983	4.54009	4.0839	1.51827	1.69645	2.800717094	0.000351536	0.002524164
bZIP	Px_M11963	15.2814	23.3581	17.8697	41.5994	76.0717	68.737	63.2776	35.3963	55.3369	56.1219	64.1565	52.0146	54.4978	60.8886	73.0662	1.919637018	0.000208364	0.001613482
MYB	Px_M11975	10.0239	21.7582	9.6523	5.88734	9.63011	6.79365	8.52339	5.14471	4.17988	0.794835	3.13026	10.8876	0.830706	0.0837719	0.587441	-4.712837319	3.66E-07	6.08E-06
bHLH	Px_M11993	12.5093	1.02656	3.95478	0.80642	1.18613	2.01405	2.18867	1.51495	1.033	2.18575	1.80695	1.97544	2.89085	2.87113	2.83379	-0.885320341	0.479944608	0.690773597
NAC	Px_M12006	0	0	0	0.11507	0.118475	0	0.126732	0	0	0	0	0.1178	0	0	0
NAC	Px_M12016	3.89229	2.7795	4.57521	5.71338	5.3954	6.10762	5.00992	6.01062	6.80304	5.97034	5.72725	4.76858	7.10437	4.26988	3.45197	0.472573929	0.409295711	0.622006941
NAC	Px_M12019	0.178508	0.271471	0.969774	0.319884	0.131741	0.34415	0.140922	0.269221	0.208606	0	0.136064	0	0	0	0		0.045382905	0.128627241
MYB	Px_M12036	0	0	0	0	0	0	0	0	0	0	0	0	0	0	0
bZIP	Px_M12044	12.5748	21.1365	9.06429	301.615	251.092	156.615	193.131	206.19	227.385	305.761	236.199	241.128	179.08	202.861	215.558	3.986209461	1.26E-12	6.30E-11
bHLH	Px_M12046	0.0204483	0	0	0	0	0	0	0	0	0	0	0.0225076	0.020246	0	0.0259072	1.290421804	0.926564815	1
bHLH	Px_M12047	0	0.0157413	0.016539	0.667747	0.496536	0.259422	1.24614	0.507351	0.56448	0.0207013	0.808694	0.58865	0.136646	0	0.0437136	2.434800982	0.516369043	0.724307705
NAC	Px_M12052	0	0	0	0	0	0	0	0	0	0	0	0	0	0	0
bZIP	Px_M12057	1.2521	0.228499	1.47048	0.100968	0.242566	0.0362091	0.0741346	0.177035	0.14632	0.0375623	0.107368	0.0344548	0.0619855	0.0593833	0.039659	-4.089675655	0.002514427	0.01309911
bHLH	Px_M12069	2.74156	3.38214	3.70071	2.02802	3.42342	2.71463	0.75318	1.19081	0.307564	0	0.175534	0.917367	0.0217155	0.0208039	0.0416814	-6.667656031	4.78E-13	2.57E-11
bHLH	Px_M12083	23.2224	18.9744	20.543	21.4502	29.9142	19.1701	19.1244	31.521	19.4899	20.7731	19.3099	19.4032	29.8904	15.3191	12.638	-0.056835739	0.938094196	1
bZIP	Px_M12107	7.42474	9.74485	7.74592	20.4286	21.044	39.8015	18.5536	13.6922	17.1393	21.5169	19.2792	14.6807	23.4268	35.0764	32.924	2.068237664	6.14E-05	0.000566081
bZIP	Px_M12200	1.51685	1.79007	2.11346	4.80574	1.90307	2.05876	1.96385	2.51644	2.85979	2.69388	2.08114	1.69187	2.04251	1.76493	1.53744	0.106894011	0.882152772	0.988597838
ERF	Px_M12202	21.9712	27.3897	29.5439	22.5156	21.4911	27.1205	22.2106	15.7712	19.5317	17.8395	22.1557	18.3969	15.3174	11.0184	13.7946	-0.842097946	0.098960514	0.229276753
ERF	Px_M12207	2.38876	2.05294	1.61107	1.35885	1.33757	1.28521	1.56236	1.97937	1.62297	1.56656	1.92135	2.03314	2.39263	2.31854	1.78597	0.237682956	0.704346915	0.877112608
ERF	Px_M12216	32.6525	23.5487	26.9929	1.08741	1.77935	1.29524	1.64673	3.41151	1.73061	0.845195	1.09439	1.41139	2.52127	0.531052	0.594915	-4.540528404	1.66E-14	1.12E-12
bHLH	Px_M12218	26.9677	24.0373	24.2797	72.0907	63.7783	69.7204	78.3841	68.0976	74.1376	66.914	69.256	76.5255	61.0961	59.2991	56.8035	1.382126686	0.005767339	0.025759132
bHLH	Px_M12220	0	0.053266	0.0559651	0.0627652	0.0646229	0	0	0.0660306	0.136436	0	0	0	0	0	0		0.91604863	0.99765581
bZIP	Px_M12224	0.979617	1.59342	0.939163	0.0686919	0.542225	0.0246342	0.78176	0.722656	0.0995464	0.153329	0.413927	0.070322	0.168683	0.202002	0.377737	-2.008833499	0.019454386	0.067271416
bHLH	Px_M12225	5.63365	10.3097	19.1147	0.913663	0.540035	0.491485	0.987633	1.068	0.974652	0.207718	0.341851	0.935345	0.436261	0.0597067	0.0598124	-6.064561595	3.06E-06	4.06E-05
bHLH	Px_M12226	0.611556	0.22321	0.0781735	0	0.0451335	0	0.048279	0.0461166	0	0.0489237	0	0	0.0807342	0	0	-3.702361955	0.166994788	0.334194199
bHLH	Px_M12227	29.5234	25.0893	23.4925	23.2149	29.1749	35.0847	24.6822	25.3578	24.5648	24.4686	24.3939	24.2641	30.537	27.5748	26.7695	0.260848098	0.596370009	0.793496806
bZIP	Px_M12231	1.83719	1.14699	2.26456	1.09906	1.2998	1.18243	1.35767	1.67185	1.35597	0.679611	0.75809	1.17075	1.23091	0.340669	0.490032	-1.33074022	0.048299313	0.134533797
ERF	Px_M12238	27.9533	14.137	15.3249	20.2718	19.5106	28.6369	20.9675	15.4849	17.5306	26.1658	23.8062	15.7	22.2388	32.6577	40.1414	0.92713313	0.080373392	0.196582636
WRKY	Px_M12243	0.535422	1.51452	0.949625	3.39652	3.91195	1.2387	1.74358	4.96617	3.66032	0.73887	3.24451	1.9743	1.32531	0.0253935	0.237426	-1.007456741	0.290326071	0.490924462
MYB	Px_M12254	25.0584	11.5695	15.7552	20.2531	13.6325	16.7019	11.407	12.0852	15.7699	10.375	11.4307	10.0599	5.82028	5.45384	7.80111	-1.290702927	0.017939529	0.06314237
bHLH	Px_M12269	3.63924	4.66142	4.35709	5.84176	7.11168	6.73946	6.49454	9.08323	7.4674	5.84318	6.68087	6.16845	9.43945	5.94776	5.42253	0.813272267	0.12541401	0.272973333
bHLH	Px_M12286	0.999555	4.40572	3.84935	1.7669	1.59414	1.92053	1.60494	1.64803	1.64324	1.21978	1.8789	2.1072	1.39224	0.739213	0.751253	-1.595739237	0.037498881	0.111460857
bHLH	Px_M12309	4.27595	6.91934	4.35558	3.6636	4.14184	4.25065	3.79758	4.76107	2.92786	3.84829	3.93402	3.75054	5.95356	5.13327	4.74028	0.164974072	0.806784623	0.94776129
NAC	Px_M12320	9.24174	7.97695	9.67426	13.4816	12.6087	14.6776	12.6297	11.951	12.7264	16.6348	13.1653	13.1692	13.2308	13.0071	15.0792	0.778929951	0.12405742	0.270970614
bZIP	Px_M12342	21.1892	25.4971	19.4249	16.1129	14.2474	10.7968	20.6637	17.2135	14.3286	12.035	13.8864	23.4507	14.8665	6.04891	5.60055	-1.273518944	0.014965949	0.054660677
bHLH	Px_M12363	13.3788	33.469	35.1189	78.2731	131.576	190.876	65.3228	60.8222	48.0069	44.1301	72.3659	57.1254	72.7603	105.485	81.4168	1.84048338	0.000358649	0.00256554
bHLH	Px_M12377	27.5342	20.9037	29.3071	15.0548	15.0404	14.5458	10.4191	16.7168	13.0902	7.99997	13.303	11.8325	16.9581	7.11202	5.58523	-1.36154412	0.008316127	0.034411937
MYB	Px_M12423	22.1878	2.59303	7.54458	0	0	0	0	0	0	0	0.124967	0.120307	0	0	0		0.000436417	0.003032466
MYB	Px_M12434	0.10029	0.0915112	0.0961484	0	0	0	0.0791734	0	0	0	0	0	0	0	0		0.380140903	0.59023128
ERF	Px_M12452	37.4832	38.254	32.8051	229.078	245.69	153.694	185.124	226.469	216.166	253.262	199.05	213.191	115.561	73.1736	113.429	1.614649582	0.001086204	0.006547524
ERF	Px_M12464	9.14512	6.25846	6.42947	5.68115	7.14289	9.93216	10.1074	7.58583	4.69041	3.10929	8.01628	6.43112	7.89766	3.42162	1.25521	-0.799146155	0.183290716	0.356091605
bZIP	Px_M12482	3.83827	3.69686	3.71693	9.17082	10.0431	6.70473	12.35	12.7397	10.1715	5.37348	8.24498	11.7142	9.38557	2.81331	1.46134	0.250035525	0.702054048	0.875344154
ERF	Px_M12489	0.942532	1.78795	1.04628	15.201	21.1425	17.5305	11.073	20.2564	14.1159	21.4298	16.6183	8.1358	30.1328	20.2333	21.9975	4.383806012	1.04E-13	6.07E-12
WRKY	Px_M12497	25.4849	21.3695	19.1067	11.5628	13.5213	10.4627	11.6525	12.9566	11.5964	11.2098	11.4136	12.778	12.1169	10.1333	10.6024	-0.867745952	0.084526584	0.203974563
WRKY	Px_M12498	0	0	0	0	0	0	0	0	0	0	0	0	0	0	0
WRKY	Px_M12504	0.925868	0.940207	1.10238	0.385349	0.529006	0.466403	0.548191	0.692553	0.401377	0.268796	0.341479	0.821862	0.591425	0.141649	0.16082	-1.743621767	0.029457839	0.092607597
WRKY	Px_M12523	0	0	0	0	0	0	0	0	0	0	0	0	0	0	0
WRKY	Px_M12525	0	0	0	0	0	0	0	0	0	0	0	0	0	0	0
ERF	Px_M12527	8.82437	8.9294	8.73111	5.43323	4.96785	3.77332	5.51503	7.14488	5.48661	4.68363	5.73451	6.33008	6.70215	1.84218	1.77974	-1.363830222	0.013186439	0.049505501
ERF	Px_M12528	0.0710195	0.842437	2.31495	0.0763595	0.0786196	0.0821518	0	0.160664	0	0	0	0	0	0	0		0.017585508	0.062139919
bHLH	Px_M12545	0.157257	0.0956614	0	0.507245	2.03101	1.57653	0.186219	2.60888	1.10263	2.76768	1.31853	0.346189	8.92689	5.86717	4.81494	6.379085262	5.24E-12	2.38E-10
NAC	Px_M12565	0.248836	0.408697	0.787247	12.6282	1.43242	1.32407	0.383062	1.49177	5.55409	4.7477	0.995766	0.219116	0.492748	1.01493	1.15072	1.096565341	0.203320725	0.383735923
NAC	Px_M12567	239.679	137.142	140.385	420.306	393.058	302.71	496.87	370.587	422.831	432.164	417.79	487.347	186.655	124.792	212.739	0.166875259	0.643637672	0.829812186
MYB	Px_M12603	18.1321	19.0664	16.2421	13.8274	13.6719	17.4827	11.7552	13.1762	11.0293	9.59093	9.74586	11.8392	15.0062	11.8962	10.2206	-0.405912016	0.409589874	0.622366088
NAC	Px_M12624	0.567424	1.108	0.59839	0.878528	0.841716	3.53126	1.43792	1.15529	1.69752	2.05631	1.80355	1.23664	1.80903	5.6406	5.68653	2.784388928	0.004780373	0.022163548
NAC	Px_M12626	0.190132	0	0.06076	0	0	0.0366558	0	0.0358439	0	0	0	0	0	0	0		0.42206245	0.634302037
MYB	Px_M12631	0.440321	0.0365252	0	0	0	0	0.0474012	0	0	0	0	0	0	0.0759387	0	-2.390879935	0.455962048	0.666960707
NAC	Px_M12641	5.38823	7.24296	9.1975	10.8803	11.5515	10.3678	12.1386	13.2896	9.24541	6.24499	9.01551	10.6177	9.62889	4.1885	3.5965	-0.284126802	0.613082642	0.80873399
bZIP	Px_M12670	7.03993	7.55112	5.78504	11.5856	13.519	13.5281	12.4877	14.301	13.1966	17.4128	12.8128	13.8531	20.0858	16.6533	14.726	1.464747599	0.005731941	0.025632947
bZIP	Px_M12689	0.347912	0.246912	0.444726	0.0415636	0	0	0	0.0437259	0	0	0.0441981	0.0850998	0	0	0		0.030742838	0.095752151
bZIP	Px_M12690	17.6623	9.18078	8.23055	8.40749	10.8053	8.25458	7.60844	8.53563	8.21136	11.0893	10.1283	6.89163	11.2072	14.0304	13.2152	0.303655686	0.549219691	0.75519462
bHLH	Px_M12691	9.53078	8.64967	7.98889	23.4936	29.6253	28.3832	26.0166	22.8385	24.055	19.4856	20.444	26.4242	21.1262	21.0833	19.7278	1.392567304	0.006375987	0.027926451
ERF	Px_M12705	36.1582	67.4365	24.3798	26.0604	43.0125	40.0204	24.299	29.1177	19.1373	54.9686	35.4678	34.0202	35.2385	73.5217	79.0906	0.79021704	0.235294297	0.424778923
NAC	Px_M12719	17.5619	14.7036	18.8281	6.32796	5.85328	6.44391	7.67745	6.37238	6.06859	6.98686	6.1893	7.20562	7.35412	9.67249	8.43355	-0.83544626	0.103974456	0.237922269
NAC	Px_M12751	183.886	85.7382	108.688	46.9112	44.4504	48.6047	39.336	46.6931	39.432	59.6288	55.926	38.937	58.6821	70.9228	63.511	-0.808805009	0.101838497	0.234362133
WRKY	Px_M12768	33.3067	14.5823	19.3526	44.7263	43.9548	36.4625	45.9993	40.0707	38.5956	32.5211	38.0073	42.9941	33.3393	22.0752	17.8631	0.210961946	0.638939592	0.826376241
NAC	Px_M12775	0	0	0	0	0	0	0	0	0	0	0	0	0	0	0
WRKY	Px_M12781	0.266391	0.135041	0.25539	0.159123	1.40896	1.78041	0.876255	0.669606	1.72948	2.20213	3.18113	0.879656	3.39952	2.86374	2.94381	3.937882559	5.71E-07	9.03E-06
bHLH	Px_M12782	1.6711	3.61237	5.24493	1.21922	0.792827	0.552298	0.730293	1.37266	1.04617	0.549065	0.68237	0.875899	0.728796	0.320795	0.20164	-3.050102165	0.000483341	0.00330307
WRKY	Px_M12783	0	0	0.101197	0	0	0	0	0	0	0	0	0	0	0	0		0.81433756	0.948865208
NAC	Px_M12805	6.65621	4.85885	0.620886	1.08318	7.28886	1.37344	11.5036	10.6627	2.69093	6.00128	12.012	11.0096	8.97714	14.6751	5.19665	1.410030317	0.102588652	0.23563639
MYB	Px_M12810	0.198215	0.979683	0.253373	0.639357	1.04228	0.649642	0.880199	1.12103	0.945842	0.67392	0.86874	0.363628	0.899498	0.360363	0.502262	0.393601631	0.660052838	0.842432425
bHLH	Px_M12814	8.84233	7.94406	7.16141	21.042	20.679	21.4142	23.3608	22.5989	23.6782	26.5266	22.783	25.2085	22.5095	22.1708	24.649	1.693594317	0.000773822	0.00492728
WRKY	Px_M12817	228.453	545.023	787.958	175.093	117.105	192.463	167.5	124.726	211.106	181.79	145.452	168.948	118.442	119.77	114.914	-1.995441899	0.01041492	0.040988035
bHLH	Px_M12820	48.1451	58.5607	65.2578	0.749519	0.448086	0.468218	2.58297	1.04287	0.630687	0.134921	0.642764	1.58412	0.333971	0.0639902	0.071226	-8.555930311	6.31E-33	6.17E-30
bHLH	Px_M12821	106.174	99.0747	152.516	0.677864	0.568682	0.324126	2.0738	1.18855	1.25522	0.16812	0.800923	3.28984	0.277432	0.0885951	0.044376	-9.796961696	8.84E-40	2.85E-36
bHLH	Px_M12822	12.2933	10.5126	11.5587	28.9529	31.4093	21.4673	43.8784	38.405	33.1276	5.81399	21.9162	44.268	11.777	4.26495	3.05348	-0.839755236	0.105559444	0.240628127
bHLH	Px_M12823	64.5394	41.4372	57.7867	30.869	39.7067	56.1956	29.4122	31.3025	34.4194	43.2993	39.8693	30.2454	49.9395	92.9406	94.1705	0.739826167	0.145228369	0.302946978
bHLH	Px_M12833	14.2353	6.91816	5.50346	35.8351	39.2767	38.3924	42.2339	27.6533	45.9643	58.8587	48.0667	40.0067	30.5635	31.2031	39.1489	2.090768951	3.54E-05	0.000352755
WRKY	Px_M12845	9.71912	22.0471	16.7095	14.1862	13.1635	25.971	12.8593	11.4235	13.9276	10.8157	13.6886	12.2219	15.1602	21.0904	17.1464	0.319952878	0.595435498	0.792678111
ERF	Px_M12865	7.70169	20.0295	14.7673	125.503	69.4325	41.2753	128.044	172.82	175.573	124.779	111.404	174.705	130.403	16.3086	15.5318	1.850647575	0.219407881	0.404045747
bHLH	Px_M12890	19.2034	13.9918	17.5543	27.107	24.9927	24.6236	32.4914	31.9837	39.4588	39.2351	34.0559	29.4976	34.8725	24.4578	26.7532	0.879272957	0.068022976	0.17403596
bZIP	Px_M12917	25.6985	18.5048	16.9581	32.5701	30.3611	29.9992	32.6398	30.6005	33.5644	32.3454	27.8783	34.6612	29.0985	28.2867	32.5216	0.715677538	0.140717507	0.29677816
bHLH	Px_M12918	65.0439	81.5729	83.9506	46.7828	42.1945	50.6751	33.6462	56.8315	44.5998	52.3907	41.3153	38.5759	80.9662	64.655	56.883	-0.066623756	0.875664561	0.983867319
bZIP	Px_M12920	14.7904	17.2945	16.7354	6.51806	6.54927	6.37884	5.40565	6.36147	4.65177	3.50581	4.8435	5.94919	5.9661	4.01827	3.67837	-1.733562975	0.001556007	0.008815827
bHLH	Px_M12921	7.08133	8.50719	8.59752	26.3396	23.2147	25.4279	24.2175	20.0402	24.5382	16.2075	16.9118	27.4461	13.8601	7.13188	6.70284	0.267359835	0.603529722	0.800221505
ERF	Px_M12934	12.2978	12.8549	11.1184	7.36445	8.09941	6.30246	6.82051	10.9171	7.7314	6.35118	5.69546	7.36787	12.1762	8.26888	6.90293	-0.308178906	0.589836259	0.788083931
WRKY	Px_M12938	10.6353	15.1616	12.5644	19.1515	17.2428	11.8211	17.7671	19.6184	15.4064	14.0727	15.995	16.6579	13.6711	5.72231	4.94176	-0.613588398	0.241551418	0.432597605
bHLH	Px_M12954	18.262	23.5764	19.12	48.0576	48.8995	46.4114	40.9382	37.8365	45.5558	40.5302	39.7542	50.9693	31.2933	25.4861	27.5242	0.607814883	0.221715701	0.407193536
bHLH	Px_M12968	13.8449	17.5759	13.7321	18.841	25.0189	17.4141	20.4971	26.3476	23.3781	17.5206	19.2575	22.3526	20.5182	12.6067	13.5587	0.155114768	0.747438797	0.905390667
NAC	Px_M12971	8.58778	8.28145	4.02151	4.75616	6.77127	4.95814	4.47958	8.05752	3.76116	3.82554	3.76706	5.57419	6.28272	4.13804	4.08739	-0.413890966	0.4278422	0.63900207
ERF	Px_M12972	0	0	0	0	0	0	0	0	0	0	0	0	0	0	0
ERF	Px_M12973	145.015	123.533	253.737	14.6138	10.0704	9.28487	8.87127	10.895	6.12827	2.18322	15.7849	7.65702	4.23854	19.0849	3.38983	-4.086683923	7.08E-08	1.40E-06
ERF	Px_M12974	5.71485	11.9325	11.2539	6.31063	13.6788	5.06222	11.5228	9.43428	7.09956	2.84193	10.6546	8.72719	3.3644	5.61612	4.85961	-0.865372478	0.118499726	0.262439102
ERF	Px_M12976	0	0	0	0	0	0	0	0	0	0	0	0	0	0	0
WRKY	Px_M12977	101.96	95.8501	76.1981	122.049	137.285	49.8754	91.5456	169.549	76.9685	41.8032	86.2658	78.8557	47.2725	13.14	11.8369	-1.929239519	0.000171269	0.00136386
WRKY	Px_M12978	47.8604	47.5251	40.959	49.5259	70.1058	23.076	44.9478	93.423	40.4883	38.2877	53.1546	35.6228	34.5865	41.5536	26.1785	-0.267321389	0.529007418	0.736118382
bHLH	Px_M12980	25.266	18.4626	17.8906	10.0322	9.2846	7.64012	10.9248	13.0444	9.92366	6.41599	8.75023	9.92407	11.6257	7.85604	5.24663	-1.235414069	0.034955329	0.105949007
MYB	Px_M12982	16.5052	16.2722	12.2224	8.50598	11.551	12.1797	7.6158	12.4893	8.06996	9.37938	8.54625	7.14168	15.1398	15.0981	12.4027	0.066019008	0.928282056	1
MYB	Px_M12983	86.9505	23.7885	32.8103	0	0.270229	0.112948	0.115625	0.7179	0.0570526	0.175753	0.334916	0.0537378	0.145015	0.324163	0.3402	-7.251354402	1.18E-05	0.000133695
bHLH	Px_M12992	27.7058	19.7946	22.6563	55.2773	40.3148	52.4589	60.415	49.5204	69.945	77.7714	60.4927	59.5874	59.6501	58.9849	57.3171	1.474615782	0.003180247	0.015902711
bHLH	Px_M12996	2.11985	3.59615	2.81947	8.50704	9.55209	10.1367	6.85902	10.824	10.2754	11.4291	9.93383	8.33099	13.1106	9.34583	11.9441	2.149835301	5.27E-05	0.000497016
NAC	Px_M13001	0.74342	0	0.237573	0.26644	0.548652	0.737102	0	3.24349	0.661915	0.892089	1.01189	0.0389661	2.5587	2.58561	1.81649	2.943555451	0.000392656	0.002767109
bHLH	Px_M13027	1.07303	0.851396	1.52072	1.25404	1.39445	1.67296	0.828684	1.74145	1.19943	0.279917	0.373387	0.564871	0.369536	0.0885057	0	-3.018442962	0.018716883	0.065252392
ERF	Px_M13037	42.1596	42.5186	40.1396	41.0274	38.2954	41.0679	35.3215	45.3426	41.7438	41.555	37.431	37.5967	57.3734	32.2958	27.629	-0.012936264	0.984521569	1
bZIP	Px_M13042	1.0681	0.32487	0.707045	0.191403	0.281526	0.382426	0.240917	0.719145	0.564658	0.0915503	0.145382	0.167953	0.377692	0.217102	0.0644404	-1.656635696	0.119121922	0.263434239
ERF	Px_M13043	5.39374	5.02699	4.8831	0.75751	0.230144	0.440886	0.382952	0.653213	0.499392	0.346487	0.316928	0.622932	0.823355	0.0219109	0.278029	-3.807031696	1.43E-09	4.07E-08
bHLH	Px_M13050	39.4303	25.2764	24.4065	46.0919	55.9324	40.6466	54.3153	45.7316	50.6378	44.7698	41.9319	50.7555	33.9942	36.4761	43.6542	0.528589577	0.266655819	0.463218349
bHLH	Px_M13051	82.5415	100.064	91.7373	181.1	191.183	221.93	197.599	134.385	171.295	149.826	145.492	173.945	131.941	137.056	141.697	0.743724168	0.13403066	0.286398715
bHLH	Px_M13053	0.407545	0.206595	0.31836	0.243438	0.200515	0.174603	0.482601	0.495132	0.282227	0.0362256	0.293384	0.149529	0.0747246	0	0.0191238	-3.393938986	0.022772934	0.075893323
bZIP	Px_M13057	155.663	164.059	147.655	27.9293	47.104	15.3603	33.6295	67.097	30.2426	20.2378	30.8078	39.4742	50.4786	27.2138	22.1657	-2.157940901	3.49E-05	0.000349272
ERF	Px_M13078	6.44755	7.89206	9.64885	42.1014	46.6551	30.5605	62.5696	32.0181	42.0837	16.2287	42.7922	65.4296	11.3662	8.65159	8.6669	0.379712611	0.586476968	0.784894949
ERF	Px_M13079	4.94322	6.23514	6.27232	23.2918	19.9575	14.9679	26.169	19.4055	20.0484	5.93177	18.7839	34.2465	7.77333	3.17187	2.11832	-0.396934479	0.630804645	0.820950923
ERF	Px_M13080	2.27912	0.198059	0.936431	0	0	0	0	0.368283	0	0	0.124087	0	0	0	0		0.017201196	0.061015954
ERF	Px_M13081	2.32741	6.02667	2.35191	0.541062	3.06392	1.52802	1.48975	0.426908	1.32315	1.96254	1.58223	0.90009	7.97192	3.93796	2.7495	0.515187598	0.481115523	0.691656543
bHLH	Px_M13122	0	0	0.311267	0.209452	0.35942	0	0	0.293799	0.455299	0	0.296972	0	0.450048	0.184781	0.16454	1.366830709	0.625300206	0.818429619
bHLH	Px_M13125	0	0.401778	0.562849	0	0	0	0	0.332039	0	0	0	0	0.145321	0	0	-2.93566665	0.638475097	0.826028596
WRKY	Px_M13129	15.4011	17.6769	33.2215	2.77072	2.41643	3.96284	1.97453	2.94916	2.0903	2.0009	1.94112	2.96996	2.52145	1.86921	0.86424	-3.590623562	7.42E-06	8.93E-05
ERF	Px_M13144	368.823	1749.71	2659.85	181.457	76.2892	141.405	101.784	136.76	219.038	110.122	148.343	88.1448	72.3783	86.8817	96.8903	-4.045459239	0.003125262	0.015669022
ERF	Px_M13145	347.611	722.822	1424.42	69.8326	19.7674	51.5353	57.2909	76.3395	119.181	72.2693	82.2782	44.8633	78.1952	19.2458	19.5859	-4.436469832	0.000661953	0.004315392
bHLH	Px_M13153	0.121759	0.0714221	0.158421	0.0841592	0.192556	0.0804828	0.0617928	0.2361	0.0203269	0.0939269	0.178987	0.105302	0.241109	0.0989946	0.132226	0.486211522	0.627002992	0.81978208
bHLH	Px_M13158	10.2685	104.682	112.12	74.9458	60.3089	148.038	51.5737	43.542	77.4965	88.925	81.0265	43.3732	135.325	142.887	86.7429	0.817337888	0.165253815	0.331923585
bZIP	Px_M13163	188.64	74.3387	74.9351	48.1249	35.5814	23.5217	34.4438	50.7188	43.9867	44.3389	36.2328	46.3724	52.7985	18.3935	17.6856	-1.906565449	0.027762909	0.088551319
bZIP	Px_M13171	49.2165	69.9923	63.1439	61.8017	67.87	86.7723	55.2257	62.9652	65.4281	81.4054	57.1931	55.1934	85.2867	112.638	119.527	0.98731857	0.049126576	0.136238574
bZIP	Px_M13188	1.67303	1.46787	1.35718	0.207558	0.213701	0.37217	0.952477	0.218356	0.45118	0	0.625356	0.354139	0	0.0305182	0	-6.936914644	6.16E-07	9.68E-06
bHLH	Px_M13192	0.899925	2.15552	3.23536	7.98263	5.72833	11.0605	7.45963	6.48931	4.86391	3.10469	6.17354	8.66735	6.68267	8.42947	6.6985	1.953362722	0.01292224	0.048706209
bHLH	Px_M13198	8.62314	1.51143	2.24191	0.104763	0.431455	0.507195	0.230762	0.881707	0.0569324	0.233844	0.389912	0.160874	1.0612	4.15902	1.97517	-0.563001696	0.585586164	0.784222938
NAC	Px_M13200	1.88566	1.12583	1.24983	1.47678	1.70089	1.07716	0.744313	1.55361	1.44186	0.670447	0.585569	0.717478	0.553187	0.264982	0.38343	-1.732882776	0.035703888	0.10772941
NAC	Px_M13211	4.35862	3.2406	2.73932	21.5225	24.3934	24.8544	29.8593	21.1084	29.7121	33.5705	31.6169	34.2759	25.2696	24.0098	32.1515	3.146745114	4.28E-09	1.11E-07
bHLH	Px_M13222	1.60518	1.73285	4.4216	1.77449	1.25138	0.967624	1.33859	2.42941	1.8494	0.841009	1.08565	1.19448	0.872995	0.150114	0.214827	-2.691652685	0.011391305	0.044015019
WRKY	Px_M13242	69.2496	74.7412	63.8183	16.7767	32.8225	40.2691	3.79106	11.0921	11.2911	6.74891	6.13359	1.74606	16.3915	8.15263	5.88321	-2.720361657	2.56E-07	4.41E-06
WRKY	Px_M13277	0.800583	0.890303	0.335791	2.47474	2.16025	1.24441	0.622141	2.57519	1.81266	3.24231	2.14533	0.35799	1.21376	0.545809	0.681488	0.354181443	0.669508336	0.849797027
WRKY	Px_M13278	3.38693	0.837776	2.03431	6.09858	0.0903466	0.141609	0.0241608	0.461573	1.66903	0.0489669	0.396574	0	0.0606041	0.0580599	0.0258501	-5.344602354	4.29E-05	0.000417753
NAC	Px_M13319	0.0396175	0	0.0379815	0	0	0	0	0	0	0.0475402	0	0	0	0	0		0.911415801	0.99765581
WRKY	Px_M13321	6.03827	1.93774	1.44723	3.16362	2.18094	0.384754	0.333277	2.34421	0.896992	0.0921076	0.380295	0.929364	0.227995	0.121346	0.145873	-4.158801807	0.008157991	0.033921227
NAC	Px_M13330	0	0	0	0	0	0	0	0	0	0	0	0	0	0	0
NAC	Px_M13333	1.49958	9.68481	0.560123	65.4355	72.3093	50.372	70.315	72.078	59.9233	64.8974	82.2974	77.7065	43.9252	38.7191	55.5044	3.756035033	3.04E-10	1.00E-08
bZIP	Px_M13340	951.832	281.576	522.803	47.0336	28.1141	24.9124	23.0851	45.0513	35.3001	40.1412	30.8915	19.1491	45.7209	47.9137	42.7185	-3.544474826	0.000613805	0.004052245
NAC	Px_M13362	8.05016	15.157	15.3888	5.12528	3.98466	3.99489	5.06876	5.63952	4.34845	3.21028	4.25446	5.35399	5.6829	3.22969	2.68077	-1.658198455	0.00195858	0.010635631
NAC	Px_M13363	52.1155	45.9102	42.86	71.6481	84.7471	88.2645	70.6762	67.7943	72.0651	68.7475	70.7941	75.4563	83.3137	106.652	104.227	1.23953004	0.012800048	0.048330287
bHLH	Px_M13365	0	0.082022	0.0430892	0.0161082	0	0	0	0	0	0	0	0.0164905	0	0	0		0.391862721	0.602634538
bHLH	Px_M13367	0.282275	0.216898	0.18516	0.239605	0.131572	0.154668	0.299075	0.0504141	0.0694458	0.0713104	0.322737	0.114469	0.0588384	0.0704605	0.112936	-1.294653251	0.349818134	0.557853132
NAC	Px_M13410	13.8341	23.8675	19.6097	25.0291	27.2835	23.1404	23.987	27.3283	22.2422	19.148	22.7693	21.9004	27.5192	16.3132	14.1996	0.10604412	0.852486193	0.968713027
MYB	Px_M13450	9.55445	11.6241	10.3104	10.1571	10.4577	9.68172	9.94763	12.391	11.0215	9.24966	10.7657	11.1432	13.1312	10.2449	9.26889	0.173486302	0.746162725	0.9041842
bHLH	Px_M13462	18.5271	9.68693	10.9827	21.3043	23.0709	31.4454	20.5251	18.5717	21.6072	24.8292	21.9507	21.2349	23.4793	28.6524	28.2599	1.205816348	0.01564941	0.056669646
bHLH	Px_M13489	2.1504	3.70898	3.11754	3.7783	4.93524	8.64551	4.40968	6.11062	4.25979	11.3602	10.0745	3.49271	10.412	33.7056	31.3481	3.318085567	0.001422036	0.0081788
WRKY	Px_M13493	7.20033	9.02518	6.39434	6.35636	8.80991	7.97829	7.35962	8.91608	7.04146	6.59387	6.196	7.09119	11.2565	6.90171	4.96938	0.112121494	0.868654237	0.978600109
ERF	Px_M13534	0.222277	0.270427	0.142065	0	0	0	0	0	0	0	0	0	0	0	0		0.38314739	0.593272924
MYB	Px_M13571	16.8008	17.6431	19.4409	19.9561	18.39	19.3617	15.529	17.0608	17.8954	16.767	18.0594	15.8411	21.5088	18.5791	17.0527	0.215706269	0.6739214	0.853385288
MYB	Px_M13577	7.42321	6.44212	7.71616	3.62198	3.39423	3.29005	3.4158	5.04252	4.36097	3.36459	3.55174	3.73014	4.73341	3.02314	2.28734	-1.022427931	0.059066893	0.15635887
bZIP	Px_M13580	51.7833	45.3516	39.4864	63.8231	63.0469	63.4721	68.6972	57.2043	72.3087	78.5918	72.4719	72.8985	62.7993	68.1365	77.2487	0.779124031	0.108551553	0.245696542
bZIP	Px_M13581	0.994272	1.12211	1.42982	0.22506	0.173791	0	0.0309838	0.355153	0.0917298	0	0.0598313	0.0576001	0.103625	0.0496373	0	-4.568938623	5.29E-05	0.000498114
ERF	Px_M13596	6.01315	7.72339	6.69091	28.3408	26.7603	27.767	30.9845	24.3111	28.9546	26.8776	27.528	32.2297	28.3576	21.5894	22.2128	1.948772638	0.000141193	0.001158059
NAC	Px_M13600	0	0	0	0	0	0	0	0	0	0	0	0	0	0	0
NAC	Px_M13601	6.13583	10.199	8.61759	11.5136	14.58	13.7884	9.1633	12.5104	11.0524	10.974	11.6178	11.1846	11.2603	14.3463	10.819	0.710873963	0.214773524	0.398318704
NAC	Px_M13602	0	0	0	0	0	0	0	0	0	0	0	0	0	0	0
bHLH	Px_M13610	2.13088	3.5352	4.76673	2.0134	2.50188	1.86735	1.29989	3.14069	1.35827	1.23976	1.99336	1.56365	3.19667	2.08248	1.5544	-0.527849002	0.471715721	0.682581741
bZIP	Px_M13644	18.7307	19.0923	18.4398	22.9609	25.7897	21.3341	22.9041	24.5215	23.0232	29.9399	32.8223	25.6427	28.3343	34.92	34.811	0.976665154	0.051692534	0.141339044
NAC	Px_M13651	41.0966	52.9891	84.2738	1.79438	1.27015	0.844593	1.60571	2.53665	1.91981	0.531952	0.804989	2.43972	1.72984	0.643102	0.264304	-6.09968107	1.92E-13	1.08E-11
bHLH	Px_M13669	1.13467	0.494496	0.552025	0.127462	0.149982	0.0195901	0.340924	0.919494	0.158326	0.182899	0.212993	0.61515	0.285054	0	0.042913	-2.857278378	0.00600126	0.026575949
bHLH	Px_M13670	1.31839	3.33556	1.80975	8.6018	11.6759	9.63556	6.74154	12.947	7.84346	11.2541	11.2368	7.2888	12.2228	18.8435	17.216	3.10233969	5.13E-07	8.22E-06
bHLH	Px_M13671	0.12215	0.0557287	0.175658	0	0.0676108	0	0.0723228	0.207251	0	0	0	0	0.0604706	0	0	-2.764681147	0.69722172	0.871743175
bHLH	Px_M13674	0	0	0	0.594144	0	0	0	0	0.0717514	0	0	0	0	0	0
bZIP	Px_M13688	30.2332	32.7881	21.7385	53.6279	60.8665	56.2352	54.8552	50.5823	52.7218	46.9725	50.386	54.7218	51.6523	45.9592	44.6578	0.891039698	0.07424511	0.185716324
bZIP	Px_M13692	5.1558	5.39633	4.78135	6.52172	6.95723	7.89349	7.74139	9.07179	7.52151	6.00488	6.06822	8.25289	9.27537	7.11199	7.3754	0.760410229	0.142893041	0.299648095
WRKY	Px_M13740	5.89253	5.3078	2.31762	3.73637	4.18148	4.28196	3.04158	6.06705	3.5313	3.08219	2.3321	5.57126	5.16105	1.28984	1.48355	-0.765972587	0.327523394	0.533685449
WRKY	Px_M13741	9.81711	9.05787	2.83928	7.42997	8.49987	6.66132	9.8716	11.0424	6.85775	3.8829	5.39269	9.71915	8.57966	2.54908	2.64045	-0.63860197	0.346087352	0.553599148
MYB	Px_M13776	0	0	0	0	0	0	0	0	0	0	0	0	0	0	0.129594	Inf	0.838298107	0.960728867
bHLH	Px_M13820	3.78439	4.2753	2.70669	4.90857	3.98989	3.68274	4.03085	5.25454	4.53945	4.13273	3.4798	5.02506	6.5423	4.46333	4.26194	0.616553855	0.26387499	0.46007109
NAC	Px_M13821	0.405559	0	0.038881	0	0	0	0	0	0	0	0	0	0	0	0		0.279295697	0.478278325
NAC	Px_M13835	9.20852	6.9207	6.19076	6.55269	5.96411	3.40333	8.0539	7.5635	5.51451	13.0675	7.73255	5.90909	5.40992	9.09711	8.37496	0.233673001	0.672920312	0.852439674
ERF	Px_M13852	2.31758	0.609323	1.20508	0.0422345	0.173938	0.318068	0.372122	0.399886	0.321327	0.424227	0.26947	0.302658	0.272246	0.186298	0.19907	-2.545007857	0.017412755	0.061590442
bHLH	Px_M13877	21.2238	26.3241	29.9586	28.3812	25.8563	28.9302	29.6159	31.426	31.4701	25.4681	28.8998	27.646	32.3127	20.0305	16.9581	-0.075038996	0.880405776	0.987359816
bHLH	Px_M13878	0	0	0	0	0	0	0	0	0	0	0	0	0	0.0835326	0.0557869	Inf	0.906471842	0.99765581
bHLH	Px_M13879	8.87141	7.29705	9.64996	7.42899	8.73483	8.95459	6.59102	10.5171	8.82205	7.98413	7.53415	9.43619	16.3215	8.31376	6.20076	0.307002567	0.541111229	0.7473238
bHLH	Px_M13883	5.50205	4.49591	4.17263	19.4543	24.5755	25.0464	15.1377	17.0296	17.0499	14.6828	13.4578	16.21	17.1017	13.1122	14.3059	1.782088608	0.000809184	0.005121132
bHLH	Px_M13884	0	0.0642111	0.0674648	0	0	0	0	0.0795985	0	0	0	0	0	0	0		0.91604863	0.99765581
bZIP	Px_M13892	0.455355	0.830991	0.451102	1.10974	1.73069	0.754982	1.5817	0.480727	1.09973	0.0182139	0.485918	1.31986	0.18034	0.0431923	0.0192306	-2.889654012	0.005925168	0.026325653
bZIP	Px_M13893	0	0.075367	0.039593	0.0666057	0.640053	0.143316	0.293426	0.724066	0.120654	2.3292	1.34572	0.0681863	1.0018	0.646361	1.63511	5.032855865	3.66E-05	0.000363098
bZIP	Px_M13894	12.2991	11.5654	10.8074	21.4752	20.9109	21.5328	21.9062	27.1535	26.2628	29.3613	23.2661	26.8527	32.2251	22.8664	24.9851	1.329780553	0.007544246	0.031936913
bZIP	Px_M13896	23.1168	16.0542	16.0804	16.6877	16.3408	16.6	22.6822	20.0871	17.9456	13.993	18.2384	24.5861	18.1926	9.05523	8.14137	-0.579998379	0.268243176	0.46512485
NAC	Px_M13973	2.45818	2.94536	2.66613	3.89778	2.99612	3.24562	4.14582	3.73544	3.13379	1.69835	3.29316	3.93562	2.67971	1.88419	1.68305	-0.261339325	0.667273029	0.847793112
ERF	Px_M13974	63.0003	57.1059	40.7432	54.3345	53.6861	59.0487	54.4577	54.1432	58.7682	67.1465	54.1178	51.6415	70.4502	74.3463	75.7219	0.618774517	0.207527673	0.389218374
NAC	Px_M13997	2.37686	2.1688	1.80091	0.989254	1.86731	1.01995	1.13492	1.34426	0.7616	0.368023	1.00813	1.30811	1.89786	0.545455	0.971414	-0.843065512	0.30537094	0.508185476
ERF	Px_M14001	0	0.0445007	0	0.31462	0.0539888	0.112829	0.173254	0.0551648	0.0569924	0.0585226	0.111521	0.322087	0.0965744	0	0.0308947	1.511328907	0.927669097	1
ERF	Px_M14002	12.3312	14.8912	15.2315	74.9045	52.7635	27.6055	33.8094	85.1552	55.3106	38.01	22.5353	30.9143	13.3939	10.4986	16.8233	0.102299847	0.795569408	0.939286552
bHLH	Px_M14012	0	0.0567788	0.119312	0	0	0	0	0	0	0.0746695	0.0711453	0.0684922	0.12322	0	0.0394188	-0.174794563	1	1
MYB	Px_M14014	2.77753	2.15301	3.16695	1.24674	1.22393	1.4037	1.99579	2.74521	1.37081	1.19728	1.32576	2.03321	2.5231	0.997567	0.546644	-0.992950858	0.090037751	0.213758548
ERF	Px_M14018	429.757	1412.2	994.088	149.524	101.39	83.2912	29.5633	124.799	102.197	73.6212	35.0732	57.7798	55.3447	14.5488	18.3196	-4.989302929	4.65E-07	7.53E-06
WRKY	Px_M14026	0.238045	0.458551	0.532501	1.16597	1.55184	1.83573	0.219244	0.239342	0.556361	0.476082	0.36289	0.436697	0.23569	0.0501769	0.0837761	-1.727877446	0.229939842	0.418017114
WRKY	Px_M14027	2.26847	3.54841	3.024	12.3114	15.4262	10.8461	13.3033	12.5853	8.76075	4.09615	10.671	12.1041	8.17128	2.95096	3.4352	0.765684458	0.162314614	0.328053759
WRKY	Px_M14029	32.906	31.9346	30.7052	3.99902	8.63507	4.27249	3.6397	9.20297	3.10892	3.99824	5.2861	3.75276	7.10939	4.85096	3.20697	-2.571654751	1.37E-06	1.99E-05
bHLH	Px_M14039	50.2052	52.0086	38.7576	46.9713	42.9038	41.6631	54.5538	45.3255	44.6186	30.9607	36.9526	52.8192	37.9119	26.7856	27.3796	-0.494919496	0.320731949	0.525967159
bHLH	Px_M14053	0.355097	0.22681	0.136173	0.267258	0.393098	0.287531	0.126148	0.441827	0.207484	0	0.162399	0.117257	0.0703168	0	0	-3.553736899	0.2049382	0.386000407
bHLH	Px_M14054	4.64271	1.02966	1.02002	0.207992	0.356913	0.149179	0.878112	0.911719	1.9592	0.309509	0.663527	0.993662	0.127688	0.030582	0.0612723	-4.898704382	0.014735246	0.053952359
bHLH	Px_M14056	0.0626473	0	0	0	0	0	0	0.212586	0.0732098	0	0	0	0.0620275	0.0594236	0	0.989622278	0.998875841	1
bHLH	Px_M14058	215.01	24.7408	68.2506	1.50085	0.889704	0.831816	0.95171	1.43539	1.48295	0.862901	1.01563	1.62959	0.586338	0.361108	0.107184	-8.168240977	0.000555418	0.003720806
ERF	Px_M14090	2.28813	3.65372	4.09694	6.0419	5.99723	6.18883	6.61443	5.17634	6.33089	5.61255	6.34793	6.0001	5.56378	4.21311	4.22056	0.602533817	0.313248045	0.517135598
MYB	Px_M14092	0	0	0	0.0485292	0.0666207	0.104421	0.0178159	0.0340359	0.0175818	0.0180538	0.0344035	0	0.0595851	0.0713547	0.0190616	Inf	0.292983963	0.493885504
bZIP	Px_M14097	6.58131	8.02516	4.9329	6.56153	8.72617	5.77891	9.60001	9.35613	6.48486	5.00769	6.5157	8.23192	6.79758	5.00831	5.28722	-0.063331248	0.899087077	0.99765581
WRKY	Px_M14105	0.974317	1.35471	1.35664	0.548731	0.693375	0.536687	0.357114	0.970878	0.352421	0.361883	0.424373	0.408548	0.918741	0.418082	0.279215	-1.1547744	0.145132053	0.302911822
ERF	Px_M14111	28.896	39.55	26.41	62.966	73.7865	71.5306	58.6264	54.6931	49.3013	48.0822	60.5698	71.6697	54.9315	46.2301	47.1051	0.786467734	0.15799207	0.321876689
ERF	Px_M14112	3.98268	6.0831	3.32018	10.6123	10.1596	7.61151	11.9954	6.95324	6.17183	9.14268	8.11722	13.6278	7.20076	4.43473	7.23976	0.64130569	0.329114572	0.535362579
bZIP	Px_M14134	0	0	0	0	0	0	0	0	0	0	0	0	0	0	0
bZIP	Px_M14135	9.44775	14.8367	17.2801	3.72225	3.36264	3.41037	4.78718	5.78543	4.04564	2.03693	3.80497	5.08897	5.19682	1.33471	1.35829	-2.407454418	1.60E-05	0.00017513
bHLH	Px_M14153	1.49382	1.18586	1.48941	4.56144	3.52234	2.78204	4.12161	4.76495	4.242	1.93596	3.36466	5.39316	2.83976	1.13356	1.28697	0.385625844	0.488118599	0.697377091
MYB	Px_M14159	26.9949	26.3321	21.5035	18.4065	24.9074	23.9788	18.5069	16.7032	16.0862	19.7322	18.0286	18.0485	19.5558	20.0163	20.8632	-0.147218825	0.76513253	0.91798964
MYB	Px_M14162	0.123399	0.337794	0.552083	0.707616	0.683025	0.666132	0.17048	0.977065	0.528752	0.123397	0.493808	0.701771	0.447988	0.156066	0.130285	-0.454986636	0.715437672	0.884304003
bHLH	Px_M14164	0.722401	1.42819	5.22312	1.87707	0.932994	1.00973	1.17623	1.56616	1.89945	0.216717	1.72073	0.927677	1.04308	0.314063	0.209746	-2.267143373	0.1557302	0.318595567
WRKY	Px_M14174	0	0	0	0	0.0452532	0.189145	0	0.138717	0	0.735802	0.0467382	0	0.242845	0.3102	0.362541	Inf	0.037534023	0.111522535
ERF	Px_M14175	0.40418	2.5816	0.516651	0.0482856	0	0.0259742	0	0.330185	0	0	0	0	0	0	0		0.002496971	0.013020468
MYB	Px_M14182	70.1861	82.2894	60.2919	63.1856	55.4979	59.7955	71.3708	61.4953	57.4138	33.0872	49.1034	57.3276	53.277	34.7667	34.4047	-0.688580407	0.16870996	0.336385158
bHLH	Px_M14221	0.65667	1.74139	1.98702	0.992877	0.431623	0.49849	0.510305	0.649931	0.479617	0.0738741	0.351937	0.609863	0.264133	0.03893	0.0519985	-3.679733376	4.89E-05	0.000466089
MYB	Px_M14235	0.207792	0.442407	0.498027	0.819191	0.728424	1.1217	0.45111	1.0185	0.971305	1.12206	0.554347	0.495555	1.88591	0.952647	0.789793	1.720849009	0.073455278	0.184283242
MYB	Px_M14236	0	0	0	0	0.0693514	0.410648	0.173098	4.795	0	1.17775	1.21766	0	3.28746	5.09062	2.64572	Inf	1.09E-14	7.51E-13
NAC	Px_M14246	5.39935	10.0268	8.74002	2.07125	1.29155	2.19698	2.15267	3.31455	1.74389	1.40001	2.45071	0.955675	2.49835	2.342	2.37193	-1.592917392	0.004614304	0.021548328
ERF	Px_M14264	0.0619754	2.79359	0.225781	0.0133271	0	0	0	0.0841226	0	0	0	0.0136434	0.0245449	0	0	-7.137968778	0.063577746	0.165448097
MYB	Px_M14267	1.41062	3.25725	2.75992	1.91907	2.10334	2.66405	0.852248	2.47479	0.706479	0.379996	1.08618	1.04568	1.96673	0.491521	0.510628	-1.329545266	0.061624047	0.161451804
ERF	Px_M14272	0	0	0.0254738	0	0.205902	2.76625	0	0.0901659	0	0.0956543	0	0	0.0263082	0.478872	1.02677	6.187140919	0.013773806	0.051154309
bZIP	Px_M14277	0.724893	1.3758	0.778352	1.21586	1.41234	1.29132	1.03007	1.4759	1.67728	0.695885	0.977986	1.08514	1.50721	0.481314	0.339812	-0.303409602	0.657752821	0.840393966
bZIP	Px_M14295	2.8136	4.61247	4.43473	6.35796	9.44968	6.28862	7.22826	6.47297	5.40567	3.14737	4.93442	7.55866	4.24947	3.27948	1.99383	-0.22133598	0.651347425	0.835549906
NAC	Px_M14304	5.50853	4.97435	5.19	14.2145	11.8386	10.9642	14.5981	15.2549	15.9822	10.9637	13.4867	17.5626	13.0145	5.78362	5.01773	0.650162703	0.205564211	0.386771734
bHLH	Px_M14316	0.585854	0.556846	0.514856	0.577413	0.64855	0.310607	0.578125	1.10446	0.513474	0.351507	0.390736	0.644854	0.290029	0.046309	0.139173	-1.776018303	0.149808028	0.309956583
bHLH	Px_M14317	0.0928387	0	0	0	0	0	0	0	0	0	0	0	0	0	0		1	1
bHLH	Px_M14325	0.46492	1.2491	1.42383	1.31912	1.50113	1.37437	0.948156	1.24167	1.32808	0.743859	1.25508	1.02348	0.88228	0.955491	0.744475	-0.133934969	0.793885935	0.937900577
NAC	Px_M14327	14.9869	13.3004	14.1712	12.2288	11.5908	8.07437	19.0112	17.7881	15.8824	8.96737	12.5815	18.8464	12.1555	3.77788	3.35539	-1.135062123	0.04318457	0.123798247
ERF	Px_M14334	42.1653	0.811282	11.3394	3.09963	0.954431	1.40247	0.255237	4.84563	0.724163	4.20299	1.60185	0.118624	3.73466	6.3124	7.50978	-1.431268606	0.392699242	0.603662189
ERF	Px_M14337	10.5045	9.33277	11.2633	1.93193	1.8361	0.799415	1.8004	1.40707	1.13065	1.32686	0.790149	1.59743	1.30007	2.03213	1.31337	-2.572854568	0.000105219	0.000901483
WRKY	Px_M14344	36.6122	12.0451	14.8555	2.2863	3.84559	0.803674	2.34351	3.88173	1.37778	1.28846	2.04608	2.9199	1.31325	5.79136	0.893582	-2.787163046	0.00611437	0.026973244
WRKY	Px_M14345	6.66431	5.4519	5.9347	6.36239	8.09298	5.1836	7.7726	8.05807	5.75703	2.29226	4.56519	10.2285	3.34185	0.749302	0.582305	-1.992870146	0.000463259	0.00318878
bHLH	Px_M14349	2.42792	3.68663	2.6512	3.50752	3.91228	2.61332	2.80846	4.305	3.38502	2.76722	3.05462	2.8788	4.08385	3.28109	3.56897	0.460004643	0.38714384	0.597573476
NAC	Px_M14350	0.670053	0.436715	0.734151	0.360218	0.476845	0.276816	0.283377	1.67824	0.0559305	0.746618	0.820822	0	0.995136	1.99752	0.697337	1.165779502	0.279171509	0.478278325
bHLH	Px_M14360	0.048667	1.15458	3.59261	1.25583	0.538751	0.90073	0	0.385341	0.45498	0.350397	0.0556431	0.321409	0.481855	0.276976	0.123318	-2.416010194	0.198259843	0.37671704
bHLH	Px_M14372	0.0434527	0	0.208291	0.981119	0.481028	3.92059	0	0.88471	0.152337	0.0521424	0.198725	0.0478287	0.215114	0.12365	0.412897	1.740481028	0.404839154	0.616802227
WRKY	Px_M14379	19.0961	15.9278	17.2819	24.6154	23.8833	23.2857	21.8529	25.291	24.4828	23.621	21.2422	21.5295	23.0735	17.0311	16.9313	0.242828631	0.611619488	0.807595891
WRKY	Px_M14382	54.3771	9.25829	23.8307	5.08398	6.32497	2.84877	2.09973	2.56281	3.7989	2.6006	2.96592	2.89146	1.20293	4.70316	1.89291	-3.276147951	0.015863952	0.05724748
WRKY	Px_M14383	0.435567	0.430561	0.400181	1.42447	1.35613	1.52203	1.31095	1.56016	1.80273	1.66602	1.59776	1.38836	2.12934	1.89362	1.87973	2.362076573	0.000104581	0.000897687
WRKY	Px_M14386	7.44204	10.7801	9.9886	36.6574	34.2668	42.5049	38.8857	32.0143	40.3314	40.3817	39.0873	29.9758	31.7533	31.7659	37.7446	2.011545585	9.77E-05	0.000846167
WRKY	Px_M14390	6.15266	4.31853	5.30305	6.96513	3.70025	2.70313	1.261	9.46886	8.57271	2.20072	1.82629	3.93964	2.46014	0.841739	0.787013	-1.931437416	0.0023823	0.012517544
MYB	Px_M14420	100.015	99.3149	78.7895	79.3225	57.6798	39.4661	94.1045	93.8336	86.5751	56.221	58.74	94.4192	45.6233	19.1955	30.2947	-1.457978841	0.004587826	0.021449499
ERF	Px_M14421	44.4817	86.6529	55.0245	34.3959	34.0491	9.75791	48.3323	43.5618	52.9293	15.4953	32.9036	56.8536	26.2129	6.18581	4.60389	-2.361160583	1.12E-05	0.000128462
WRKY	Px_M14423	3.37711	5.58645	5.68154	15.836	16.4735	10.7869	21.9561	16.6845	18.5358	6.22249	14.6974	22.7829	7.96015	2.108	2.34636	-0.236566894	0.706872468	0.878794119
bZIP	Px_M14433	1.4719	4.19475	5.31583	15.8257	13.5487	11.102	15.1376	10.6736	11.4043	5.63747	8.16083	13.2939	3.3339	0.420759	0.906872	-1.272275607	0.125341156	0.272833156
NAC	Px_M14436	1.70166	3.91106	4.30932	0.880282	0.835251	1.11418	0.874453	1.27109	0.5628	0.558647	0.568989	0.830492	1.04904	0.258864	0.294915	-2.635445265	0.000144949	0.001182263
bZIP	Px_M14465	0.0794393	0	0.0253862	0	0	0	0	0	0	0	0	0	0	0	0		0.716938906	0.884304003
WRKY	Px_M14470	21.6278	29.2114	19.8425	32.7198	33.4204	37.1395	35.2206	33.8957	33.6049	40.4259	36.177	37.9419	38.5523	47.5445	50.9948	1.140648835	0.023471381	0.077667752
NAC	Px_M14495	6.91269	7.97725	10.2527	9.05011	10.5784	8.09033	7.41535	11.7287	10.169	3.70839	7.7641	7.78787	6.92482	1.81281	2.62743	-1.128542838	0.063423944	0.165162152
MYB	Px_M14501	0.0378965	0	0.108994	0	0	0	0	0.0857315	0	0	0.0433286	0	0	0.0359464	0.0240067	-1.023581004	0.921751319	0.998366054
NAC	Px_M14506	0.491194	0	0.0294319	0	0	0	0	0	0	0	0.0351002	0	0.0303959	0	0.0194476	-3.363068703	0.366274679	0.576816501
MYB	Px_M14516	0.733383	1.00378	0.732392	0.821382	0.608899	0.636256	1.04937	1.79736	0.571356	0.330017	0.174689	1.31176	0.726127	0.347822	0.387153	-0.677323387	0.49672	0.705854906
WRKY	Px_M14555	2.95341	2.99432	5.6629	2.03858	1.57419	1.47621	1.33849	2.92826	1.53394	0.218768	1.20896	1.56522	0.830327	0.172928	0.0692937	-3.521164474	8.08E-06	9.61E-05
ERF	Px_M14563	1.8234	0.559929	0.874049	3.78905	1.68858	4.44153	3.96547	5.63221	9.52727	16.9573	10.8448	3.60879	16.8558	16.1149	13.6056	3.968313165	5.51E-12	2.50E-10
NAC	Px_M14579	1.02932	0.195671	0.287821	0.184453	0	0.0496112	0.152361	0.485123	0.501195	0.617582	0.0980723	0.613698	0.127392	0.0406814	0.298859	-1.499419631	0.398187504	0.609747045
WRKY	Px_M14617	12.0281	10.0508	16.9351	35.3912	36.9281	36.5843	51.7165	31.9403	37.9924	23.0317	34.307	37.1029	25.2955	15.1657	10.035	0.433141849	0.38980307	0.600482604
WRKY	Px_M14618	7.13674	5.29861	3.37851	10.2232	12.5132	7.99905	15.1437	14.1395	12.6654	11.8619	13.6334	13.7593	9.43614	8.61955	10.3477	1.004481157	0.053244851	0.144555002
bHLH	Px_M14639	8.85218	4.2002	6.0457	2.7375	1.67991	0.897199	2.39599	4.04333	2.79799	2.10425	1.63865	2.52407	2.50417	0.399841	0.598153	-2.490302687	9.83E-05	0.000850159
bHLH	Px_M14641	31.9186	27.867	23.4372	22.3591	24.9482	28.2229	18.5549	26.1755	22.9453	35.3711	24.1911	19.2167	46.0636	47.5015	49.9369	0.947574473	0.055880907	0.149875777
ERF	Px_M14665	3.71995	1.25267	1.44351	0.047615	0.147073	0.153681	0	0.0500922	0	0	0	0.0974899	0	0	0		5.59E-06	6.95E-05
ERF	Px_M14666	22.2162	3.8773	6.4649	0.148981	0.460172	0.747984	0.382856	0.679172	0.215899	0.332544	0.422465	0.152517	0.0457305	0.56954	0.468142	-4.63576441	0.011800753	0.045271982
ERF	Px_M14668	3.71385	1.24485	1.9619	0.325967	0.587327	0.613715	0.269254	0.428658	0.531431	0.27285	0.173315	0.333703	0.675388	0.503249	0.672187	-1.767525209	0.097743206	0.227190145
NAC	Px_M14671	44.1816	32.4556	39.2272	106.34	89.3867	98.4738	125.365	107.511	127.969	127.636	104.122	131.451	106.267	66.5929	73.5453	1.193223133	0.014343389	0.052799046
WRKY	Px_M14692	10.145	5.06887	2.2285	2.98641	7.19636	2.23312	2.77591	7.55365	2.02579	6.80788	4.86492	2.66699	8.69886	4.80214	9.85839	0.567839585	0.309666683	0.513191454
NAC	Px_M14703	26.7622	29.3684	28.7256	79.3449	83.1041	93.1801	89.3873	92.7252	80.6623	89.9763	89.457	89.2527	101.794	137.074	130.802	2.304067387	7.76E-06	9.27E-05
NAC	Px_M14726	11.8891	11.6194	12.1919	10.9386	12.1316	10.2874	10.6121	13.7764	12.0685	13.4986	11.0367	9.93932	17.146	14.1675	14.4954	0.493529936	0.312947951	0.516693025
ERF	Px_M14751	1.22496	0.574247	0.290899	3.44369	3.96861	2.89894	7.03984	5.65674	4.60965	6.16289	5.61503	5.70252	7.04336	2.72892	3.06835	2.669152842	2.97E-06	3.96E-05
bHLH	Px_M14756	1.87333	2.3475	1.74807	0.0805673	0.331808	0.0288929	0.91691	0.508553	0.262701	0.0299727	0.342697	0.494876	0.123653	1.08985	0.0474686	-2.009390248	0.002965753	0.014988009
bHLH	Px_M14758	4.76874	6.21085	4.67601	2.77546	2.15073	2.3888	4.07033	4.05707	3.42939	1.43467	2.82712	4.32181	2.7038	0.760335	0.568033	-1.971068109	0.000501863	0.003410953
bHLH	Px_M14790	0	0	0	0	0	0	0	0	0	0	0	0	0	0	0
ERF	Px_M14791	1.31333	0.853076	1.02435	2.17796	0.394271	1.75094	0.606265	1.91358	1.24862	1.04174	1.04348	2.37665	1.52073	0.0422288	0.831969	-0.399370735	0.737664194	0.897422867
NAC	Px_M14792	2.26195	1.97613	1.59949	1.91458	2.96575	1.80001	3.13445	1.85087	2.5121	0.770013	2.18267	2.11893	1.23891	0.456502	0.680883	-1.229326255	0.065505195	0.169068133
MYB	Px_M14796	16.5928	24.1902	23.8253	38.7219	33.0633	37.1661	34.7425	36.9827	39.7504	53.3526	41.4782	29.8448	39.1301	41.458	43.5261	1.10631803	0.030006264	0.093993034
ERF	Px_M14811	7.36566	7.34131	8.54621	9.46278	7.15034	8.30177	9.57202	8.1606	9.0048	10.3344	10.5808	10.1031	10.9205	6.27006	5.74277	0.061516116	0.900473377	0.99765581
NAC	Px_M14828	35.4285	35.4321	44.8722	22.565	18.8623	14.9025	30.2962	30.5257	28.2589	33.0695	23.2529	26.1882	30.9118	14.339	14.7263	-0.886193437	0.08475268	0.204260601
NAC	Px_M14833	3.70195	4.75134	3.86108	10.9568	11.0109	9.48209	11.0797	10.7215	11.0054	8.90893	9.02334	11.0377	7.31051	6.52127	6.18491	0.842017038	0.122704261	0.269198889
NAC	Px_M14860	0.0710195	0	0	0	0	0	0	0	0	0	0	0	0	0	0		1	1
ERF	Px_M14861	0	0	0	0	0	0	0	0	0	0	0	0	0	0	0
ERF	Px_M14877	0.588623	2.00191	3.02678	0	0.118475	0	0.253465	0	0	0	0	0.1767	0	0	0		2.18E-05	0.000229768
bZIP	Px_M14901	33.8778	37.9127	40.2984	57.1774	53.9975	50.7251	59.2908	60.7915	54.5479	41.1372	53.415	71.5567	52.4528	33.3218	28.1627	0.113419173	0.825259198	0.953645854
ERF	Px_M14904	38.3376	190.282	98.3105	1122.53	1038.71	691.265	1006.65	756.591	986.077	622.783	761.198	962.902	316.525	238.424	416.758	1.750907175	0.003159776	0.015810145
ERF	Px_M14938	0	0	0	0	0	0	0	0	0	0	0	0	0	0.0507576	0	Inf	0.99425066	1
ERF	Px_M14939	0	0.0488272	0	0	0	0	0	0	0	0	0	0	0	0	0		1	1
MYB	Px_M14946	0	0	0	0	0.069164	0.0361357	0.0369922	0	0	0	0	0	0	0	0
bHLH	Px_M14950	14.7637	12.2559	14.6329	39.2866	45.4877	37.5158	48.8989	37.4172	43.6944	48.1088	30.0582	41.2575	41.6914	34.2729	32.2416	1.502813539	0.00279098	0.014270066
bHLH	Px_M14956	0.0421072	0	0	0	0	0	0	0	0	0	0	0	0.0416906	0	0	-0.228876889	1	1
bHLH	Px_M14967	2.1645	0	0.74704	0	0	0	0	0	0	0	0	0	0	0	0		0.03318254	0.101692797
NAC	Px_M14980	1.0989	1.89603	1.97295	0	0	0.0231119	0	0.0225999	0	0.0479511	0.022844	0	0	0.0568556	0.0379708	-5.413426419	2.73E-08	5.96E-07
NAC	Px_M15005	0	0	0	0.0587589	0	0.0632161	0.0647144	0	0	0	0	0	0	0	0.103859	Inf	0.838298107	0.960728867
bZIP	Px_M15027	14.9599	16.3064	18.0413	11.7907	14.6125	13.0766	13.627	19.8312	15.5837	13.0779	11.6093	13.3371	15.1471	10.5302	10.7633	-0.322777167	0.566389168	0.768105083
MYB	Px_M15032	0.282045	0.316746	0.166398	0.186617	0.0960701	0.200773	0.154148	0.220866	0.126769	0.0781034	0.148834	0.238807	0.0429622	0.0411587	0.219902	-1.059673704	0.52725062	0.734496927
WRKY	Px_M15053	2.01157	1.86509	2.98606	5.77334	6.41114	6.17375	6.37771	5.85351	6.57825	3.1925	4.54419	6.10677	4.36882	1.96961	1.98337	0.332212909	0.52930719	0.736313355
bHLH	Px_M15070	3.887	2.95563	1.92535	3.34341	5.06794	3.24732	2.55714	6.22865	4.46665	2.43581	3.90099	3.58914	4.4472	2.66282	2.77697	0.273904794	0.615220684	0.810626886
bHLH	Px_M15072	19.2455	21.1723	34.2216	2.7661	2.08121	1.7455	6.32726	5.31636	5.20342	3.85893	3.62023	5.963	4.43312	1.64249	1.31632	-3.32217132	2.85E-08	6.20E-07
ERF	Px_M15100	1.61868	0.627723	1.18328	0.152285	0.313584	0.538319	0.886517	1.07568	0.4729	0.582717	0.763419	0.623594	1.66277	1.22831	1.42275	0.453075833	0.462460905	0.673263829
NAC	Px_M15124	10.6321	10.8627	9.5753	9.80344	9.96877	10.4167	10.4346	11.5525	8.81028	9.45277	9.26448	9.45095	12.2176	13.2481	12.9092	0.46657762	0.363732354	0.574088025
bHLH	Px_M15173	11.3376	9.71816	10.54	40.739	36.5115	34.8023	51.9587	34.8086	41.3533	30.8612	37.7658	49.3771	24.2974	14.6648	15.8566	0.895029321	0.086398656	0.207118056
ERF	Px_M15193	21.4027	16.6573	14.5767	31.3109	33.6528	31.3447	35.333	36.8396	34.6649	37.211	34.7239	38.5137	36.8684	34.5766	37.8648	1.207753324	0.013907765	0.0515304
bHLH	Px_M15212	0	0	0	0	0	0	0	0	0	0	0	0	0	0	0
bHLH	Px_M15232	9.38341	7.57873	6.45085	12.0107	14.9558	14.0467	15.1266	12.5166	8.6311	6.74963	9.6466	18.4001	10.6959	7.47946	5.34479	0.098337638	0.869356908	0.979084216
ERF	Px_M15244	11.0304	10.6002	11.1092	25.2966	18.2837	26.4011	24.1782	26.4468	29.4485	38.5118	25.9274	20.6336	33.0832	30.0248	31.7598	1.681391785	0.001064277	0.006438916
bZIP	Px_M15250	0	0	0	0	0	0	0	0	0	0	0	0	0	0	0
WRKY	Px_M15258	0	0	0	0	0	0.0761835	0	0	0	0	0	0	0	0	0
NAC	Px_M15270	1.4448	2.63667	1.38514	12.0133	38.7059	5.57092	9.46691	18.7395	9.45504	10.518	10.7924	15.479	11.6348	9.22774	8.96949	2.584378443	0.000355857	0.002550653
NAC	Px_M15271	18.1043	20.9319	21.9926	6.08694	4.11279	3.61541	4.05026	8.00452	6.47795	4.38741	4.31518	4.80337	7.00657	4.30715	3.5863	-1.949154983	0.000595777	0.003950192
NAC	Px_M15273	1.40878	1.59709	1.96452	1.14751	1.22873	0.543203	1.36492	1.20721	0.997762	0.20491	0.634527	1.22173	0.21134	0.0809872	0.0811306	-3.697582412	0.001027165	0.006258377
NAC	Px_M15274	1.11203	9.96245	9.98268	0.289854	0.298434	0.779604	0.239424	0.533635	0.196898	0.0808739	0.0770568	0.704741	0	0.063928	0.0853882	-6.825957219	4.55E-05	0.000437921
NAC	Px_M15275	0	0	0	0	0	0	0	0	0	0	0	0	0	0	0
NAC	Px_M15276	0	0	0.0423347	0	0	0	0	0	0	0	0	0	0	0.041886	0	0.217842065	1	1
NAC	Px_M15277	0	0.334436	0	0.225187	0.057963	0.726807	0	0.296128	0.0611878	0	0.11973	0.115265	0.207367	0.0496655	0.0663378	-0.001823882	1	1
NAC	Px_M15278	0	0	0	0	0	0	0	0	0	0	0	0	0	0	0
NAC	Px_M15296	60.9519	6.03209	8.96851	0.491736	0.0920528	0.33666	0.0984683	0.564348	0.194348	0.498916	0.237684	0.0915283	0.0411657	0.354938	0.210706	-6.711135524	0.019374182	0.067022793
bHLH	Px_M15302	2.52643	2.76634	1.77621	0.814919	1.30517	1.55864	1.09696	1.52412	0.984132	2.7285	0.577715	0.741562	1.41748	0.479285	0.640178	-1.42803878	0.178676767	0.3501197
ERF	Px_M15317	5.21788	6.27077	5.66474	7.83866	8.67447	18.7593	7.25529	10.7759	8.39221	14.3553	11.5159	7.34429	18.0909	26.7991	22.3548	2.154072565	4.66E-05	0.000447893
bZIP	Px_M15326	6.3891	7.58254	6.84414	16.6989	19.3195	20.6153	16.3236	15.0696	15.905	16.936	14.6099	16.6542	16.1809	17.762	17.634	1.473787407	0.003772213	0.018334593
NAC	Px_M15350	22.6776	20.123	22.2287	13.5708	14.6379	13.4504	11.8804	18.2252	13.8314	16.6161	16.5455	11.323	19.3405	15.1298	16.416	-0.222880639	0.676181989	0.855409035
bZIP	Px_M15364	9.5823	7.41669	8.65041	25.1356	17.6246	51.8419	25.564	17.9663	35.0752	49.8868	38.2389	20.5611	47.9543	97.5057	83.92	3.367490792	1.95E-05	0.000208839
ERF	Px_M15386	55.3166	3.53254	5.49594	0.400242	0	0	0.0881617	0.0842129	0.435015	0.357356	0.255367	0.245844	0	0.141239	0.235814	-7.111224891	0.037485273	0.111430669
WRKY	Px_M15397	4.45381	1.71222	0.411816	0.0243081	0.150165	0.078456	0.0803155	0.332445	0	0.189905	0	0.14931	0.335767	0.0857792	0.114575	-3.604997902	0.044067929	0.125753112
NAC	Px_M15405	15.7882	9.87713	8.66524	15.1128	18.0839	18.9171	14.7739	18.0717	15.0727	17.7715	17.0559	15.6987	21.9506	24.8944	22.7039	1.178711833	0.017834657	0.062862347
MYB	Px_M15419	0.360848	0.329262	0.735136	0.0969952	0.149799	0.104353	0.0534131	0.102041	0.368977	0.0541263	0	0.0496485	0	0	0		0.016285481	0.058474495
WRKY	Px_M15444	17.9103	3.08799	6.08961	2.07125	2.13256	0.240905	0.0616536	1.41341	1.27771	1.87431	0.535753	0.343849	0.412399	1.0371	0.0989464	-3.977791242	0.01344232	0.050227209
WRKY	Px_M15464	10.2806	7.382	8.17607	1.60152	1.09928	2.12842	1.97136	2.14735	1.43349	2.06778	1.36911	1.89671	5.26297	0.969621	0.703063	-1.965540689	0.000925434	0.005724953
NAC	Px_M15516	1.2034	0.141685	0.186081	0	0	0	0.0459684	0	0.0453643	0.0465823	0.133151	0.0854571	0.0384352	0	0.0737737	-3.6023666	0.150988935	0.311665917
MYB	Px_M15543	0.103354	0.377228	0.330286	12.9276	22.8447	16.2993	6.48658	10.4826	4.62989	6.82125	11.7381	7.16703	6.03756	3.00643	6.45998	4.398809053	1.54E-08	3.51E-07
ERF	Px_M15553	1.88876	38.4963	10.8449	258.483	160.93	129.047	277.194	172.447	281.708	208.639	214.636	286.944	55.9601	20.9147	57.7569	1.545590362	0.053475431	0.145034642
ERF	Px_M15585	0	0.447208	0.46987	0.702615	1.56739	1.19686	0.193457	0.677572	0.763658	0.130694	0.311313	0.239763	0.269589	0.0516544	0	-1.62609629	0.506469512	0.714925897
ERF	Px_M15590	0.14336	0	0	0	0	0	0	0	0	0.0286716	0	0	0	0	0		0.550714156	0.756379711
ERF	Px_M15592	2.6193	0.389073	0.992773	0.130988	0.0674326	0	1.58691	0.413409	0.49829	0	0	3.75471	0	0	0.0385878	-6.366313483	0.00524621	0.02387081
MYB	Px_M15627	1.28755	0.407601	0.957276	0.48029	0.40724	0.623107	0.357833	0.535	0.291716	0.472971	0.615885	0.361535	0.741474	0.623112	0.8739	-0.095872777	0.965497419	1
MYB	Px_M15629	35.2095	26.7293	26.3098	25.8358	24.5521	24.7809	22.282	25.6175	25.7353	35.1203	23.8083	20.2239	33.2355	36.4878	38.3189	0.457689873	0.349680848	0.557744407
WRKY	Px_M15694	22.5896	22.8791	22.8199	32.2859	30.0597	32.4628	33.8992	31.9724	35.4791	37.1943	34.2663	36.9312	39.3124	30.1817	28.9862	0.649870088	0.186913457	0.361195208
bZIP	Px_M15735	2.58797	3.92508	3.82222	1.20327	1.62603	0.728181	2.69186	2.49218	1.75737	0.419663	3.11888	3.31053	3.80892	1.75816	1.68374	-0.450552753	0.487656443	0.697029907
ERF	Px_M15742	81.2832	80.918	74.465	103.776	86.3259	63.9733	92.2901	114.902	102.758	91.5147	91.676	97.4174	83.8796	69.7915	83.9593	0.153625777	0.733649567	0.89449388
ERF	Px_M15753	16.3242	19.8937	19.2212	166.211	134.503	116.678	163.467	125.742	179.499	155.57	147.852	124.611	65.7717	58.4382	98.2055	2.184174246	0.000320087	0.002334695
ERF	Px_M15755	0	0.166351	0.174781	0.0392035	0	0	0	0	0	0	0	0	0.0361012	0	0	-3.439631261	0.475270199	0.686310066
bHLH	Px_M15777	2.21426	1.69716	1.52843	5.61857	5.39267	5.83986	1.25858	8.51567	20.4937	2.55078	5.97471	3.02219	7.3663	2.35235	1.17826	0.978285607	0.248694177	0.440960214
NAC	Px_M15784	0.0716246	0.0326775	0.171667	0.0385051	0.0792895	0	0	0.24305	0	0	0	0	0	0	0		0.428880818	0.640020314
NAC	Px_M15786	0.653907	1.39223	1.71818	0.234358	0.93837	0.140076	0.0573582	0.821837	0.198115	0	0.276904	0.293236	0	0	0		2.42E-08	5.34E-07
MYB	Px_M15817	5.61433	7.65347	6.98209	12.6548	11.4693	10.7979	13.9775	13.1474	13.6752	13.4606	14.0241	12.9179	12.8142	11.1214	12.2837	0.986370506	0.050850248	0.139579844
ERF	Px_M15825	0.668117	4.43001	11.9138	1.14936	0.0986153	0.103046	0.421953	0.705344	0.520509	0.0534484	0.458332	0.245133	0	0	0		0.000810312	0.005124739
ERF	Px_M15828	6.35827	6.85153	8.91132	3.45073	4.35729	2.45164	2.86829	3.733	3.78591	1.08997	2.1809	2.66613	2.36825	0.459511	0.613766	-2.710570216	1.85E-05	0.000199051
ERF	Px_M15851	9.06134	11.567	10.1535	11.6364	9.72318	11.42	13.6391	13.002	13.5681	11.0959	13.5663	14.744	13.5608	7.93559	7.03209	-0.023981347	0.959082983	1
WRKY	Px_M15853	333.644	133.142	131.417	103.541	80.0574	28.7571	74.1956	95.3495	68.2437	35.1657	52.9522	100.285	16.2865	17.1934	4.51884	-3.88665149	0.000236743	0.001803389
WRKY	Px_M15856	4.45538	6.33133	6.86223	18.4548	18.9201	18.5873	19.8928	18.6713	17.2414	9.46569	12.6933	22.3497	13.7401	6.78949	4.99703	0.582393431	0.35028502	0.558377015
WRKY	Px_M15857	5.92387	6.78352	6.86398	5.42023	5.73266	4.53804	5.43535	5.34722	5.08884	2.54212	4.0369	6.08863	3.74833	1.43267	1.5284	-1.500996035	0.008108652	0.033768269
bHLH	Px_M15911	1.46963	1.30474	1.75165	2.17802	2.94601	1.79188	2.06953	2.51597	1.99591	1.04858	1.3624	2.62318	1.29778	0.301406	0.528394	-1.07192214	0.256699676	0.450480302
WRKY	Px_M15920	6.20633	1.11352	0.869106	0	0.0385983	0	0.0412884	0.0394391	0	0.0418397	0	0	0.0345221	0.0330728	0	-6.881022481	0.011544523	0.044495205
NAC	Px_M15931	0	0.0654057	0.03436	0	0.0396755	0	0.127322	0	0	0.0430073	0.0409775	0	0	0	0		0.823527104	0.952695675
NAC	Px_M15954	0.460801	0.0233592	0.0245429	0	0	0	0	0.0289569	0	0	0	0	0	0	0		0.158387106	0.322460353
bZIP	Px_M15961	0.323312	0.393349	0.206641	0	0	0	0	0	0	0	0	0	0	0	0		0.38314739	0.593272924
bZIP	Px_M15962	0	0	0	0	0	0	0	0	0.305248	0	0	0	0	0	0
bHLH	Px_M15965	0.0880641	0	0	0	0	0	0	0	0	0	0	0	0	0	0		1	1
MYB	Px_M15977	3.97458	1.20889	1.62504	0.146637	0.107841	0.112686	0.0692141	0.154266	0.159377	0.0701384	0.044552	0.0857812	0.115743	0.203287	0.185134	-3.560983307	0.00282996	0.014428239
NAC	Px_M15978	15.9642	16.6265	15.305	23.4807	19.8403	24.4754	28.2759	24.2408	24.7897	22.1592	26.9591	27.0614	22.8881	30.4402	30.9076	0.998569234	0.050158957	0.13824797
NAC	Px_M15984	15.7265	12.9956	11.435	12.3448	13.9106	12.2938	15.5721	16.7101	14.1632	17.718	15.3518	16.8109	18.3729	18.1706	16.8509	0.559205278	0.259591347	0.454295412
WRKY	Px_M15991	10.1453	2.61187	4.48107	0.155831	0.200554	0.209564	0.171625	0.286891	0.0846847	0.130438	0.165708	0.119647	0.215249	0	0.0229531	-6.327021192	5.62E-05	0.000523951
MYB	Px_M16016	0.0391148	0.0178455	0	0.147196	0.0433006	0.0452461	0.0231592	0.0221219	0	0.117342	0.0447216	0.0645808	0.0580917	0.018551	0.0247785	0.876824156	0.881080281	0.987773119
bZIP	Px_M16064	0.207326	0.252237	0	0	0.0765043	0.0799415	0	0.0781707	0.0807606	0.082929	0	0.152137	0.0684249	0.0655525	0	-1.713481392	0.725922653	0.888563017
MYB	Px_M16075	0.793144	0	0.0950487	0	0	0	0	0	0	0	0	0.0363758	0	0	0		0.12341426	0.270001131
bHLH	Px_M16089	0.0220056	0.0401587	0	0.0946407	0.0243605	0.0509099	0.0521165	0.0497822	0.154295	0.0792187	0.0251599	0.0242217	0	0.0208732	0.0557604	0.647703488	0.942844053	1
bHLH	Px_M16090	5.4305	7.05939	4.74267	2.59948	2.84112	2.49549	3.08318	4.2914	2.60799	1.82997	1.7436	2.2927	3.68272	2.78722	1.67293	-0.985795512	0.090162257	0.213975456
bHLH	Px_M16100	6.96637	6.12793	6.96698	6.60106	7.69801	6.92787	6.06832	6.94448	6.35461	6.26963	6.48943	7.41969	8.91955	7.80826	7.70699	0.421116638	0.402311814	0.614401452
bHLH	Px_M16101	14.9609	10.6199	11.4129	9.2038	8.59357	9.76106	10.1498	11.0229	9.36931	8.46477	9.82517	10.4949	11.9183	11.4285	8.58651	-0.083254042	0.848136544	0.965900873
bHLH	Px_M16122	0.194668	0	0	0.104653	0.431001	0	0.11526	0.770681	0.568724	0.116799	0.111286	0.428545	0.674598	0	0	1.578478033	0.750514625	0.908060252
NAC	Px_M16134	2.12569	2.2819	2.18775	5.0752	4.74094	5.60482	3.8868	5.26852	4.38368	3.15096	3.93151	4.67951	4.64262	2.43142	2.1981	0.56304794	0.370022472	0.579819215
NAC	Px_M16138	0.70499	0.539524	0.348839	1.00251	0.85596	1.68361	0.323158	0.668815	0.664398	0.136447	0.234013	0.375477	0.427816	0.0215714	0.0432191	-1.81438571	0.136774475	0.290716597
ERF	Px_M16150	14.1306	19.2037	15.0742	9.3093	11.0163	11.7931	8.29992	13.1006	8.47554	9.42274	9.06371	9.98404	15.0485	10.6481	9.54506	-0.346788155	0.476240309	0.687311274
MYB	Px_M16176	8.7963	11.0507	9.32931	8.90943	11.1018	9.4378	9.35956	12.5934	9.03791	6.11906	7.53074	9.49505	14.5155	6.77167	6.70289	0.005749058	0.980547185	1
bZIP	Px_M16192	0.373605	1.36361	1.43271	175.14	103.914	92.0519	81.4037	178.018	201.38	260.249	220.414	109.079	64.5492	43.1458	92.1837	6.149916068	1.87E-09	5.24E-08
bHLH	Px_M16194	0.091779	0.188427	0.0659917	0.27137	0.304802	0.159248	0.298875	0.363348	0.429013	0.0825997	0	0.202044	0.20446	0	0.0872103	-0.25079309	0.974402272	1
bHLH	Px_M16195	0.762393	0.0745347	0.574285	0.0585513	0.0602843	0	0	0.0307987	0	0.0326734	0	0	0.0269589	0	0	-5.930832186	0.004007891	0.019262581
bZIP	Px_M16215	5.06316	0.472113	1.34638	0.437099	0.572773	0.427505	0.131291	0.459839	0.86377	0.487829	0.633824	0.813584	0.439101	0.385612	0.140471	-2.761437286	0.125803742	0.273581825
ERF	Px_M16228	0.0244752	0.602986	1.31401	1.15788	0.352228	0.113247	0	1.21812	1.20128	0.146849	0	0.43104	0.31503	0	0	-2.836437019	0.126888459	0.275278949
bHLH	Px_M16231	13.4798	7.40839	16.1663	0.391711	0.34569	1.92651	0.0821739	0.255104	0.0608204	0	0	0.0381912	0.0515305	0.148102	0.0989093	-6.743528532	2.79E-15	2.07E-13
bZIP	Px_M16289	11.0019	13.3642	11.2841	18.2468	21.0439	31.5257	16.9937	16.0209	17.7948	20.7191	17.8493	15.6442	21.2693	25.7391	26.1622	1.214124859	0.015801213	0.057097667
bHLH	Px_M16311	0.290778	0	0	0	0	0	0	0	0	0	0	0	0	0	0		0.910429922	0.99765581
bZIP	Px_M16340	236.566	234.651	187.511	193.953	156.139	165.454	199.819	198.179	196.031	127.577	149.651	195.194	191.613	110.815	109.909	-0.583634368	0.242298739	0.433671352
bZIP	Px_M16347	110.009	104.721	75.5762	77.1994	67.8487	74.4296	79.7258	88.526	81.6657	60.4223	67.4769	79.1878	77.0673	45.404	46.789	-0.680215152	0.180240667	0.35215817
bZIP	Px_M16398	1.51911	2.00889	3.9892	1.79903	1.43795	1.06962	1.61638	2.86384	1.49222	1.6908	1.86272	1.79326	1.61307	0.355013	0.446295	-1.659629484	0.038944246	0.114690484
ERF	Px_M16410	0.293547	3.28118	1.82926	0	0.162481	0.0848902	0.173804	0	0.08576	0.0880626	0	0.0807773	0.0726607	0.139221	0.0464891	-4.207887652	0.008494387	0.035006153
ERF	Px_M16424	115.682	108.317	120.589	24.1509	20.6159	44.1639	25.0834	21.4055	34.1661	45.6879	33.5136	17.5487	53.7062	82.0971	87.0919	-0.432042385	0.37129239	0.58116035
bHLH	Px_M16426	38.0342	39.1101	33.378	115.075	116.275	133.348	130.247	100.23	131.699	137.748	127.363	131.329	101.669	125.87	146.667	1.946328025	0.000113196	0.000958129
ERF	Px_M16427	0.705541	1.34437	2.10879	0	0	0	0	0	0	0	0	0	0.0410918	0	0	-6.869460246	1.90E-07	3.38E-06
bHLH	Px_M16428	0	0	0.307808	0	0.0710852	0	0	0	0	0	0	0	0	0	0		0.634750387	0.823453757
WRKY	Px_M16431	0	0	0	0	0	0	0	0	0	0	0	0	0	0	0
bZIP	Px_M16435	0.920378	2.04355	1.79415	0.197917	0.13585	0.21293	0.217976	0.485831	0.286815	0.368145	0.0701539	0	0.303758	0.0291006	0.0777389	-3.578200177	0.000375748	0.002667754
bHLH	Px_M16437	4.59275	3.70181	2.36666	4.40312	3.5166	3.23187	1.92616	4.19928	3.55571	6.82012	1.59721	1.60084	4.64205	5.24585	4.37625	0.578295764	0.304930871	0.507636309
bZIP	Px_M16440	3.84184	6.91506	10.8225	3.64974	4.42776	3.53089	3.11602	5.11949	4.33584	2.49452	2.58739	3.67843	6.04445	1.69728	1.58359	-1.219666683	0.081089783	0.197870103
ERF	Px_M16447	35.5644	10.6626	12.177	54.2622	43.776	47.9956	63.6726	43.1971	52.5445	70.3146	52.6673	47.1615	43.9318	44.2562	48.2772	1.379333881	0.007253485	0.030961822
WRKY	Px_M16458	50.4117	60.7468	66.9346	99.6269	110.639	106.676	71.6416	88.2693	68.2588	128.111	94.408	64.2626	81.1563	129.035	141.861	1.18586138	0.020781191	0.07075292
MYB	Px_M16472	0	0	0	0	0	0	0	0	0	0	0	0	0	0	0
bHLH	Px_M16489	18.8447	18.6225	16.3546	20.8487	24.6187	19.938	20.6552	21.2323	21.1597	24.2955	20.5336	20.3201	26.5628	26.5535	28.6712	0.763932411	0.122260647	0.268663839
bHLH	Px_M16544	6.16449	0	1.29279	0	0	0	0	0	0	0	0	0	0	0	0.122034	-5.607095371	0.104871895	0.239534412
NAC	Px_M16565	1.73391	1.55028	1.52843	4.11644	4.48304	5.23636	4.13403	4.42274	3.91651	3.26761	3.91168	3.76581	6.19875	5.4087	4.58526	1.87810643	0.000594506	0.003944193
bHLH	Px_M16569	24.892	27.8704	33.5249	32.1249	27.7293	24.1283	32.6914	30.5184	27.2585	23.2444	28.7885	33.4332	28.4971	14.9442	12.8828	-0.549494269	0.271488873	0.46879681
bZIP	Px_M16572	14.7121	18.6798	19.6264	31.5357	32.1573	33.7831	32.1744	32.5391	35.9948	30.7259	33.3199	31.974	31.9845	25.7427	26.7301	0.804462566	0.111400247	0.250455136
WRKY	Px_M16620	37.1398	24.1266	22.0523	9.80506	7.64196	7.66117	6.57584	9.24908	8.75178	9.6898	6.66951	7.26195	12.3331	14.8598	7.30993	-1.139670807	0.019704094	0.067945659
MYB	Px_M16643	0.141387	0	0	0	0	0	0	0.0799636	0	0	0	0	0	0	0		0.910429922	0.99765581
NAC	Px_M16653	6.01102	3.82189	3.15727	0.446909	1.27422	2.62596	1.36303	6.6184	1.75612	4.75758	4.1309	1.86525	21.052	1.03116	1.01273	0.679126851	0.630431502	0.820720226
NAC	Px_M16655	198.384	156.406	124.962	133.574	132.767	126.643	153.233	174.427	155.958	141.041	142.968	142.495	174.645	140.957	145.282	0.07568324	0.862003472	0.974167124
NAC	Px_M16656	212.626	191.385	148.943	156.38	141.398	142.415	169.598	187.223	172.402	102.555	136.594	184.363	187.323	94.2939	89.7283	-0.50270125	0.314762567	0.518892916
bHLH	Px_M16658	0	0	0	0	0.0658705	0	0.0704613	0	0	0.166605	0.136064	0	0.019638	0.0188136	0.0251292	Inf	0.736800985	0.896947328
NAC	Px_M16659	0	0	0	0.0945957	0.243489	0.152657	0.31255	0.646861	0	0.263937	0.955621	0.0968406	0.34844	0.834531	0.278669	Inf	0.008777587	0.035901031
NAC	Px_M16660	7.14372	6.35578	6.70632	16.9745	15.9151	15.5649	17.4287	13.8258	11.6805	8.2337	12.294	16.4783	9.9552	5.46598	6.01192	0.175234454	0.701380135	0.874706595
MYB	Px_M16671	0.266669	0.243326	0.063914	2.00704	6.38383	0.84829	2.60519	8.295	1.75292	1.27999	3.5825	5.28343	7.29384	0.537511	0.675718	3.781089238	0.109344291	0.247040502
MYB	Px_M16673	1.34792	1.8449	1.76608	6.43718	5.67024	6.39275	7.7946	6.72126	6.77329	5.47246	5.53525	7.54196	7.31797	3.63324	4.11998	1.686271389	0.001742912	0.009667773
ERF	Px_M16724	0.0437819	0	0.0419739	0	0	0.0506447	0	0	0	0	0	0	0.0433487	0	0.05547	0.30954415	1	1
ERF	Px_M16733	0	0	0	0	0	0	0	0	0	0	0	0	0	0	0
ERF	Px_M16734	0	0	0	0	0	0	0	0	0	0	0	0	0	0	0
ERF	Px_M16735	0.239398	0.0273053	0.143445	0	0	0	0.0354359	0	0	0	0	0.0329383	0.0296287	0	0	-4.009851683	0.300974737	0.503383697
MYB	Px_M16759	10.3112	28.3514	22.1999	49.0765	48.7462	37.941	58.3301	51.1188	45.0546	15.0365	31.4381	69.3734	16.7043	7.247	6.55686	-0.942570326	0.070394222	0.178546249
ERF	Px_M16768	27.2463	14.9981	12.4978	0.0870578	0.403356	0.280985	0.143822	0.77849	0.0946214	0.582972	0.324016	0.356495	0.962023	0.960039	0.538573	-4.357553135	1.18E-07	2.20E-06
NAC	Px_M16778	10.4168	12.149	11.1998	17.293	20.5862	18.5412	14.0074	19.3336	15.4307	14.1725	15.2229	15.8866	17.7585	21.5881	21.3765	1.021087673	0.045506715	0.128872321
WRKY	Px_M16781	0.498476	0.312704	0.209077	0.401968	0.896709	0.504536	0.516494	1.44484	1.63834	1.0094	0.997376	0.240046	0.740317	1.03431	2.23016	2.208574202	0.03685245	0.110209138
WRKY	Px_M16798	1.84426	6.49918	8.77952	26.8038	9.57451	7.42994	14.6096	9.06372	22.5182	3.20514	8.94346	13.2299	2.01491	0.542904	1.20859	-2.123765087	0.026692694	0.085914282
bZIP	Px_M16834	2.20437	2.51426	3.25342	2.96264	2.5687	2.31504	2.67903	3.51047	1.99981	2.22753	2.18872	2.1071	3.50358	1.87084	0.881952	-0.31754907	0.601005106	0.797953848
bZIP	Px_M16842	0.967987	0.583847	0.31458	4.216	7.86428	6.18693	7.82953	8.48097	8.89616	17.7385	11.9491	5.81493	28.8985	16.3093	12.4407	5.02028511	8.73E-17	8.25E-15
NAC	Px_M16866	0.265711	0.363678	0.382107	0.357112	0.735364	1.07576	0.0786615	0.601106	0.388138	0.0797119	0.455698	0	0.263082	0	0.0841613	-1.593805869	0.576061436	0.77610347
ERF	Px_M16871	3.65372	2.00889	2.51486	1.0073	0.362988	0.433482	1.44221	1.37761	1.58747	0.730733	1.23182	1.64992	1.06672	0.0444322	0	-3.065600894	0.001010721	0.006170403
ERF	Px_M16881	30.9542	17.889	18.8847	78.4658	69.5119	86.0052	108.974	98.8577	112.297	93.1263	109.258	98.2212	98.115	68.7379	47.1586	1.74599914	0.000539661	0.003634098
bZIP	Px_M16905	117.164	202.81	275.031	35.6101	27.551	28.4567	44.0934	47.9653	39.2632	30.439	33.599	42.9876	38.4786	19.5212	13.3404	-3.014083308	7.55E-06	9.07E-05
MYB	Px_M16909	0.514524	0.558912	0.211404	0	0.0271231	0.0283417	0.0580269	0.0554279	0	0	0	0	0.0242588	0.0929615	0	-3.264110171	0.025831687	0.083827473
bHLH	Px_M16928	17.9736	24.431	23.4617	29.267	22.898	21.0487	28.5395	35.2842	34.8909	22.9048	26.3243	34.6214	28.4217	10.0742	7.69255	-0.4996708	0.338544718	0.545126397
bHLH	Px_M16945	0.0335027	0	0.0321191	0	0	0	0	0	0	0	0	0	0	0	0		0.911415801	0.99765581
bHLH	Px_M16950	2.07792	0	0.664036	0	0	0	0	0	0	0	0	0	0	0	0.0548467	-5.318998967	0.076644042	0.190184444
NAC	Px_M16964	2.2553	2.5182	3.2148	2.64822	4.00778	2.40286	1.72187	2.95383	3.01701	0.391704	1.45894	1.40453	0.528866	0.056296	0.112791	-3.578788968	2.01E-05	0.000214171
NAC	Px_M16965	0.431083	0.68836	0.413281	1.15874	1.43165	1.28819	0.553014	1.70664	1.80516	0.129323	0.862533	0.711744	0.177841	0.0340751	0	-2.963849063	0.07536558	0.187762542
NAC	Px_M16966	1451.13	652.494	755.248	192.037	278.132	283.594	172.159	187.002	151.908	208.114	178.938	184.867	243.254	320.05	275.669	-1.60088098	0.009919855	0.039427866
NAC	Px_M17010	10.4796	15.1068	11.8198	46.3013	46.112	36.9782	36.9161	40.9405	40.0328	20.7123	26.5815	38.7731	20.5775	10.9428	10.4322	0.246299435	0.670768945	0.850661292
NAC	Px_M17011	0.308518	0.0804322	0.0422539	22.7462	12.0513	20.8009	22.3378	27.8182	78.2877	55.4266	49.132	16.9309	75.0574	38.2108	31.5497	8.450001102	7.63E-30	4.32E-27
NAC	Px_M17017	20.4015	28.6601	28.0018	18.3059	16.4918	24.3635	15.7293	23.9899	17.7523	17.0842	16.2778	15.1861	26.8118	19.4213	18.1772	-0.144333085	0.774827666	0.92424481
MYB	Px_M17023	0.525383	0.0479394	0	0	0	0	0.373284	0	0	0	0.0300346	0.289146	0.0260092	0	0	-4.67221876	0.241967901	0.433199298
MYB	Px_M17025	6.44074	7.7058	7.53493	21.4288	32.3343	27.4568	23.2007	25.3457	23.1853	20.5109	23.5338	17.5995	28.7412	20.3145	16.5914	1.699969591	0.001116206	0.006705336
WRKY	Px_M17029	52.5685	48.7395	41.0341	23.9122	23.214	28.909	22.4687	23.5145	25.2653	32.4568	21.3656	24.5296	31.6602	28.5958	32.5254	-0.46418693	0.353750507	0.562014155
bHLH	Px_M17042	0	0	0	0	0	0	0	0	0	0	0	0	0	0	0
NAC	Px_M17051	0	0	0	0	0	0	0	0	0	0	0	0	0	0	0
NAC	Px_M17052	4.40001	3.63874	3.58418	10.4306	11.4078	9.53629	10.8521	9.20578	8.95066	8.67334	8.91063	9.85507	9.02617	8.31992	9.44896	1.358264503	0.007448621	0.031585948
NAC	Px_M17053	65.2473	49.6542	43.2926	123.696	133.017	116.377	102.593	112.201	110.468	95.2729	101.543	110.911	87.1125	67.2068	75.777	0.674479346	0.158410701	0.322460353
bHLH	Px_M17110	0.961116	1.26067	2.1116	0.0861153	0.0664981	0.301105	0.0948435	0.181191	0.0233992	0.0961099	0.0686803	0.0440794	0.317202	0.303886	0.139528	-2.411850023	0.002238462	0.011881664
bHLH	Px_M17111	1.57865	0.783784	1.09058	1.32294	1.50344	1.28902	0.824731	0.997869	1.20727	0.696453	0.783027	1.08602	0.735546	0.583553	0.544143	-0.772100175	0.248010977	0.440113147
WRKY	Px_M17127	1.35981	0.0886274	0.372474	0.139244	0.107524	0.0374516	0.153357	0.073244	0.340518	0.194256	0.14807	0.213822	0.224393	0.0921315	0.10255	-2.076547501	0.244477129	0.436281064
bHLH	Px_M17140	11.6914	13.1315	11.1647	11.2544	13.962	11.8368	11.6704	13.2892	12.1119	16.5416	13.3804	12.661	16.0044	16.7758	19.3129	0.703944561	0.151006353	0.311676881
WRKY	Px_M17167	6.00437	7.36593	12.5362	0.573853	0.443129	0.848902	0.079002	0.377318	0.545746	0.080057	0	0.36717	0.330276	0	0.126788	-5.861920714	5.19E-10	1.63E-08
NAC	Px_M17175	0	0	0	0	0	0	0	0	0	0	0	0	0	0	0
NAC	Px_M17176	0	0	0	0	0	0	0	0	0	0	0	0	0	0	0
NAC	Px_M17177	0	0	0	0	0	0	0	0.0487838	0	0	0	0	0	0	0
NAC	Px_M17191	0.0908324	0.0207204	0.261244	0.122078	0.100553	0.157606	0	0.128429	0.132684	0.0272492	0.103853	0.0999798	0.269801	0.0861583	0.0287703	-0.017549295	1	1
NAC	Px_M17218	18.5203	17.4189	14.0823	48.9534	47.6448	51.4264	44.7352	35.3906	44.578	67.007	51.9159	43.4142	51.3061	61.4325	70.9949	2.060324324	4.56E-05	0.000438251
NAC	Px_M17219	16.7338	2.93837	6.06428	0.0309142	0.445609	0.365852	0.204285	0.0325225	0.0336	0	0.164369	0.0949435	0.0569357	0.409091	0.127498	-5.20411094	0.00262513	0.013568214
NAC	Px_M17225	0	0	0	0	0	0	0	0	0	0	0	0	0	0	0
NAC	Px_M17242	0	0	0	0	0	0	0	0	0	0	0	0	0	0	0
NAC	Px_M17244	0.0709105	0.129407	0.271929	0.228727	0.313996	0.820258	0.33588	0.401045	0	0.0850912	0	0.234155	0.140418	0.0672616	0	-1.228135058	0.800871741	0.943355435
NAC	Px_M17245	0.210472	0.0640162	0	0.452595	0	0.0811545	0	0.476142	0.0819861	0	0.0802139	0.231668	0.0694632	0.133094	0	-0.314678698	0.994701742	1
bZIP	Px_M17261	6.12324	6.83319	5.5022	7.18008	7.3926	8.36641	5.40662	7.50536	6.75672	7.32216	7.04975	5.65963	10.6255	8.05451	8.04174	0.659400141	0.20955374	0.391834544
bHLH	Px_M17268	1.77919	2.34882	2.62511	4.8299	5.0008	5.21088	4.66198	5.08118	4.51223	3.36147	3.59235	5.62509	4.38523	2.80076	2.43002	0.602009222	0.275266034	0.473687153
ERF	Px_M17270	11.8821	11.815	14.5679	6.16257	5.56502	5.41857	6.3362	7.00011	5.94139	4.02158	5.98713	5.97346	6.50445	3.30535	2.54522	-1.57711749	0.002953639	0.014936143
MYB	Px_M17295	0.609754	0.883662	0.962826	0.0385648	0	0.124471	0.254841	0.0811423	0	0.0430407	0	0.03948	0.071026	0.170111	0.0681648	-2.80029163	0.026115976	0.084513036
NAC	Px_M17303	0.412517	0.347454	0.669277	0.136472	0.526919	0.110118	0.0375761	0.143572	0	0	0.0362807	0	0	0	0		0.0028852	0.014654326
NAC	Px_M17304	9.54181	4.30207	5.6424	1.707	1.63326	0.87187	1.06344	1.77767	1.3868	0.461848	0.67841	1.55335	0.650998	0.304229	0.111748	-4.188403174	1.63E-07	2.95E-06
ERF	Px_M17325	312.005	41.5124	84.8601	33.543	30.1255	54.1498	19.9362	32.9622	23.3912	39.171	35.3386	12.2008	76.6013	65.1876	50.2926	-1.081320459	0.382470216	0.59270766
bZIP	Px_M17364	0	0	0	0.265829	0.195498	1.38911	0.125474	0.799026	1.19697	0.847662	0.969185	0.0777536	1.18899	1.07208	0.626484	Inf	2.18E-05	0.000229932
ERF	Px_M17403	11.1426	16.0856	14.9342	12.8149	9.38939	12.1839	11.7506	13.5443	12.2439	11.7079	11.0285	10.4342	13.2279	8.83402	7.05865	-0.439240202	0.407317164	0.619758685
NAC	Px_M17404	5.8546	5.41804	5.45332	5.94821	6.21636	6.11072	5.36894	7.65741	5.84522	5.8649	6.03989	7.32555	8.48395	6.42135	6.09346	0.446976696	0.375672245	0.585574192
bZIP	Px_M17450	0	0	0	0	0	0	0	0	0	0	0	0	0	0	0
bHLH	Px_M17470	21.1337	24.5882	25.2246	26.2711	23.2277	24.0261	31.085	30.0695	25.7937	16.3495	22.2591	31.227	22.1837	10.9421	9.9737	-0.654920554	0.203977524	0.384728114
bZIP	Px_M17498	0.682964	0.135474	0.170807	0	0.0657436	0.0686973	0.0351627	0.134351	0.0694012	0.0712646	0.0339505	0.130738	0.147001	0.197163	0.0188106	-1.355238162	0.367603614	0.577627037
bZIP	Px_M17501	0.0310501	0	0	0	0	0	0	0	0.0725706	0	0	0	0.030743	0	0	-0.228876889	1	1
ERF	Px_M17517	31.8103	25.8451	23.5017	35.6741	32.8711	30.5278	32.4713	34.1937	32.3909	33.2945	31.9651	35.2313	36.3304	31.1775	35.296	0.48713513	0.307569062	0.510790268
bHLH	Px_M17522	78.7685	78.0555	62.3111	40.1042	49.3682	38.6681	52.897	59.3701	43.6755	33.6808	37.0282	46.8743	58.6762	40.6767	41.8335	-0.517370716	0.309350888	0.512905075
WRKY	Px_M17533	7.93729	6.19102	4.04255	5.36715	7.45382	3.86745	5.64189	7.11935	4.63173	6.38073	6.245	4.9371	5.9657	10.2002	6.81546	0.524170153	0.33444393	0.5409468
bZIP	Px_M17562	14.8261	19.2695	17.8631	33.2459	31.6324	33.2144	33.3224	28.1338	32.1532	31.8694	32.7301	33.4035	24.85	27.7471	31.3471	0.867008529	0.082607844	0.200588869
bZIP	Px_M17568	2.43335	1.56956	1.32732	1.30816	1.1611	0.970614	1.73883	1.61349	1.0541	0.604132	0.887412	2.35515	0.851555	0.17908	0.0531545	-2.382957095	0.002087993	0.011226964
ERF	Px_M17570	492.665	222.003	229.615	82.1568	85.2746	76.7891	73.5834	77.3398	75.8861	94.1033	84.2297	97.8108	119.944	94.1752	94.4192	-1.489896455	0.021465688	0.072608634
bZIP	Px_M17594	3.04059	2.69843	2.19625	1.657	1.42939	0.963619	1.87427	2.59125	1.36289	0.799704	1.66679	2.6591	1.15472	0.118526	0.158314	-2.5583588	0.003204451	0.015991541
bZIP	Px_M17596	14.8139	11.1553	8.39911	9.33401	8.33185	4.19187	9.38409	10.4953	6.0032	2.86716	5.82791	9.38019	7.84623	1.58647	1.23611	-1.738872548	0.0031106	0.015602782
bZIP	Px_M17599	17.5841	10.9715	10.8973	6.39045	7.54986	4.84749	8.95175	10.7814	8.80209	4.46991	7.92288	8.41127	9.19322	5.3779	5.93397	-0.846667298	0.12053373	0.265755389
NAC	Px_M17681	15.6216	20.3837	13.3773	10.8824	14.8728	12.9856	9.55628	16.9051	11.8015	23.9933	13.0155	9.18049	34.1481	35.6011	36.0997	1.264749935	0.012945661	0.048771711
NAC	Px_M17688	200.384	79.4071	92.9146	33.3248	45.0295	38.371	31.7274	48.6888	35.6845	45.6944	34.8258	37.3107	68.3146	64.8671	56.3624	-0.841237666	0.167831268	0.335278269
NAC	Px_M17690	1.65258	3.7172	1.8054	0.991721	2.97813	1.11141	1.77489	1.30415	0.538941	0.276706	1.09852	0.465326	1.21766	0.801996	1.11991	-1.048525981	0.162744963	0.328553289
ERF	Px_M17760	50.7499	58.321	88.3552	149.212	86.8558	123.549	113.727	153.483	153.469	81.4434	116.341	112.143	176.941	40.4179	27.5587	0.259753479	0.716473388	0.884304003
MYB	Px_M17781	24.39	23.8922	20.3031	34.4626	38.8652	36.2158	38.3545	35.8301	37.6307	43.135	35.7692	41.2223	36.4829	37.4559	43.3192	0.941697991	0.05370378	0.145482851
WRKY	Px_M17798	6.52312	6.73479	8.57859	41.5009	42.87	74.0108	39.8763	29.3463	40.9857	44.6911	39.3249	31.4826	41.7396	65.9024	70.1815	3.223734903	2.61E-06	3.51E-05
WRKY	Px_M17847	0.567284	0.948984	0.725143	7.21761	9.73388	8.09322	7.61327	7.59311	9.39151	7.26112	7.45891	6.55634	3.55726	4.12538	5.86961	2.793442251	0.002042371	0.011016517
ERF	Px_M17856	5.77921	5.96432	5.15844	7.58506	4.80928	4.05717	5.71082	8.38543	7.63856	7.98713	5.24053	6.05412	9.27364	3.89399	3.02981	-0.026725085	0.977729985	1
bHLH	Px_M17868	254.385	262.16	203.201	214.227	190.878	217.859	221.127	194.356	185.359	134.976	163.846	219.531	166.955	163.078	165.586	-0.383118075	0.430006136	0.641136527
NAC	Px_M17883	95.1292	88.8947	89.4732	168.547	160.933	155.753	161.966	172.452	161.799	187.47	160.83	173.99	176.212	147.024	144.443	0.906408534	0.064841469	0.167932382
bHLH	Px_M17886	0	0	0	0	0	0	0	0	0	0	0	0	0	0	0
bHLH	Px_M17887	21.8735	29.329	31.8747	16.9826	19.6773	18.1643	13.469	18.3349	16.467	22.3797	17.1114	11.7594	25.031	14.5454	14.3232	-0.534314816	0.303249623	0.505828644
WRKY	Px_M17890	5.90415	3.77538	2.89702	2.18684	2.68902	1.70741	2.61493	3.35232	1.88789	1.53412	1.5946	2.84	2.93438	0.959113	1.03075	-1.32830115	0.019100139	0.066272712
NAC	Px_M17925	0	0	0	0	0	0	0	0.0751382	0	0	0.151899	0	0	0.0630095	0.0420807	Inf	0.906471842	0.99765581
MYB	Px_M17926	66.8019	126.2	117.522	239.982	162.127	136.277	276.59	225.142	308.233	229.757	195.027	285.346	76.6255	43.6163	102.19	-0.319016133	0.582886995	0.781840655
bHLH	Px_M17931	0.890913	1.36914	0.269722	2.16788	3.63357	7.48515	2.72076	7.74366	1.86306	0.337603	2.35891	3.45802	5.84971	3.60266	1.69313	2.208218109	0.004590912	0.021459139
WRKY	Px_M17935	0.324447	0.824702	0.466573	0.249173	0.179584	0.0536149	0.1921	0.445632	0.162493	0.194665	0.423947	0.280595	0.321237	0.153876	0.0440423	-1.625511631	0.142380664	0.298938279
NAC	Px_M17951	118.706	60.3488	47.6919	11.911	8.3419	21.6007	5.7237	13.7872	23.1552	47.6259	10.9841	7.63346	53.0886	41.0354	49.6187	-0.51944968	0.351305996	0.559651651
bZIP	Px_M17958	62.5106	61.7447	48.3571	112.555	85.9231	78.7827	109.54	80.844	104.98	90.0664	84.8117	110.154	62.7613	50.6548	61.2178	0.163185681	0.720875741	0.885880973
NAC	Px_M17975	0	0.133926	0	0	0	0	0	0	0	0	0	0	0	0	0		1	1
bHLH	Px_M17983	1.29392	2.5023	2.70316	3.0939	2.45859	2.50203	1.21206	2.38107	2.36969	1.7149	1.92101	2.16823	1.56794	1.30062	1.40691	-0.464420442	0.450834214	0.661768787
MYB	Px_M17991	0.386893	0.558959	1.6073	0.658641	0.785209	0.783192	0.267252	1.23994	0.828894	0.580329	0.84784	0.425855	0.638442	0.519894	0.428906	-0.58048389	0.553121575	0.75746262
MYB	Px_M17992	0.816073	0.715999	0.72219	0.809939	1.14663	1.19815	0.966367	1.02959	0.880307	1.35591	1.04071	1.62377	1.46061	0.952714	1.13335	0.771376434	0.343998272	0.551213392
ERF	Px_M18001	0	0.053266	0	0	0.129246	0.405158	0.0691268	0	0	0	0	0.0642547	0.0577983	0.055372	0.1849	2.764805764	0.665054026	0.84597262
MYB	Px_M18005	0.954255	0.58774	0.480295	0.615604	0.396141	0.165575	1.469	0.40477	0.919996	0	0.654625	0.577695	0.0944815	0.0226288	0.0755628	-3.302854404	0.00925426	0.037419246
ERF	Px_M18018	81.7153	74.8895	60.3361	94.95	79.5097	71.5565	93.9635	187.78	118.863	149.407	127.604	107.618	183.957	61.8724	56.0788	0.494133363	0.299794423	0.502165847
MYB	Px_M18050	7.49229	7.7195	8.94868	19.5182	25.5043	62.8156	19.7959	16.5434	22.1806	43.5669	33.3192	15.4112	40.089	82.3939	78.8367	3.272608105	5.20E-05	0.000491182
bHLH	Px_M18069	39.8446	32.5473	27.6089	21.8666	23.4855	18.1105	23.6709	26.6624	23.6093	20.239	21.2276	26.9984	28.0905	15.4807	15.959	-0.660715266	0.190696742	0.366466036
bHLH	Px_M18071	8.35763	3.02879	3.6937	1.97565	3.74018	2.12552	10.1074	4.35802	3.87899	0.640148	2.50751	10.3084	0.821625	0.224895	0.187744	-3.63104386	0.000734106	0.004712496
MYB	Px_M18072	0.358401	0	0	0	0	0	0.0707344	0	0	0	0	0	0	0.226639	0.03784	-0.171960763	0.990397249	1
ERF	Px_M18074	0	0	0	0	0	0	0	0	0	0	0	0	0	0	0
bHLH	Px_M18079	0	0	0	0	0	0	0	0	0	0	0	0	0	0	0
ERF	Px_M18100	2.18858	2.57946	3.23472	14.9032	14.1329	10.443	11.1225	14.1313	13.3207	5.79963	8.44524	17.4651	8.57741	2.33545	1.9641	0.668980865	0.381048367	0.591242163
ERF	Px_M18103	210.758	16.8092	19.9116	6.73084	7.97679	13.5022	6.87251	10.3265	7.96335	15.7283	9.95337	10.3	15.9797	37.2981	27.3053	-1.415962675	0.446998868	0.658004472
ERF	Px_M18104	1.39837	2.95067	1.1102	0	0.0241878	0	0.284609	0.173003	0	0.026219	0.0249815	0	0.108167	0	0.166095	-4.150900942	3.88E-05	0.000382332
ERF	Px_M18105	5.228	11.5941	14.8402	0.0244395	0.0251629	0	0.0807498	0.591354	0	0	0	0.0750586	0.427605	0	0.0143993	-6.346264177	1.07E-09	3.16E-08
ERF	Px_M18107	31.1938	36.5109	34.5339	10.0818	14.6967	11.1687	10.0042	14.5967	9.76425	11.4747	11.57	10.9341	20.3144	18.581	14.2324	-0.81637668	0.117446418	0.260729109
NAC	Px_M18110	1.48002	1.15223	1.48399	7.75214	7.29015	11.9213	8.69864	6.43528	9.77438	7.2995	10.1375	10.3722	5.94218	7.83072	9.01438	2.655200682	3.45E-06	4.52E-05
WRKY	Px_M18118	0.620586	0	0	0	0	0	0	0	0	0	0	0	0	0	0		0.550714156	0.756379711
NAC	Px_M18136	22.7318	19.1612	17.364	37.8376	37.7371	41.0924	35.4973	37.4902	40.6341	45.3999	34.6737	38.4851	43.7318	36.1361	41.4934	1.177316499	0.016699751	0.059537864
NAC	Px_M18164	0.989308	0.0601807	0.0632302	0.10637	0.219036	0.190731	0.0781004	0.149205	0.115611	0.672718	0.113112	0	0.163253	0.21896	0.605817	0.066251808	0.907536273	0.99765581
NAC	Px_M18168	1.27322	0.605087	0.864618	0	0	0	0	0.0300036	0.0309976	0	0	0.0291966	0	0.0754812	0	-4.922963739	0.000116533	0.000981488
NAC	Px_M18178	0.751767	1.61201	1.18919	0.767878	0.707385	1.39137	0.845707	1.44559	1.27385	0.721684	0.859528	1.5722	0.223299	0.213925	0.238115	-2.232243747	0.035634757	0.107584108
MYB	Px_M18179	0.0571139	0	0.0547553	0	0	0	0	0	0	0	0	0	0	0.0270875	0.0180903	-1.033238072	0.921539744	0.998223922
ERF	Px_M18204	46.3317	48.6297	43.8543	4.86556	3.48964	4.31088	2.53833	3.94599	2.76693	4.50561	3.71629	1.78885	6.02027	6.89713	5.77775	-2.734460951	1.62E-07	2.93E-06
bHLH	Px_M18206	2.84296	3.42054	3.15167	4.53549	5.53312	6.22795	4.57809	4.13589	5.08633	4.5084	4.73668	4.01542	4.7246	9.45821	8.95697	1.51191296	0.013419901	0.050160316
MYB	Px_M18232	0	0	0.032906	0	0	0.119111	0	0	0	0.0411874	0	0	0	0.0325572	0	0.217842065	1	1
bHLH	Px_M18237	3.12307	3.57609	8.6594	1.02054	0.406739	0.743773	0.90643	1.52386	1.25232	0.624603	1.19025	1.38177	3.18312	0.116171	0.0969806	-2.354146145	0.030230089	0.094520587
NAC	Px_M18245	1.25332	0.508273	1.12146	0.92832	0.955797	3.8983	0.6926	0.724586	1.2368	2.13897	1.71957	1.01166	2.45427	11.1486	9.47454	3.245911989	0.004676801	0.021777177
NAC	Px_M18246	14.3484	5.29515	4.49358	71.411	93.9972	112.679	81.9338	78.1919	87.7875	158.327	115.128	75.1413	173.35	231.159	223.761	4.879442781	1.03E-15	8.24E-14
MYB	Px_M18249	0.17316	0.316005	0.442691	0	0.0638968	0	0.0683501	0.130577	0.0674517	0	0	0.190598	0.0571489	0	0	-4.234038426	0.224971144	0.411284492
MYB	Px_M18254	2.69932	3.89503	6.01825	0.911182	0.868659	0.471997	1.15221	1.24261	0.550192	0.188321	0.430639	1.24374	0.745845	0.148861	0.0198833	-3.892830628	6.56E-07	1.03E-05
NAC	Px_M18260	11.4231	15.6595	20.0342	7.5962	5.75341	5.63615	12.7255	13.1659	9.8378	3.73544	7.86105	14.0334	7.23629	0.89866	0.857381	-2.481442573	1.22E-05	0.000137836
ERF	Px_M18268	0.707658	0.071746	0.0376908	0	0.0435216	0	0	0	0	0.0471764	0	0	0	0.0372913	0	-4.194284908	0.190478499	0.366160616
WRKY	Px_M18270	2.31476	2.4112	2.57266	1.49769	1.40596	1.72977	1.50394	1.41341	1.22086	1.3028	1.96735	1.3754	1.78481	1.76817	1.03813	-0.548911891	0.341394571	0.548402295
WRKY	Px_M18271	6.18295	5.26281	5.61796	31.9494	29.1151	25.7263	32.8927	28.7577	34.9947	32.4461	31.4422	26.6638	29.4211	26.6541	27.8267	2.442574546	7.72E-06	9.24E-05
WRKY	Px_M18276	5.1348	6.01067	4.58934	15.3749	11.9348	9.4893	17.6358	13.398	18.432	20.1543	12.8878	15.5822	12.7404	11.0801	14.333	1.438470176	0.005638284	0.025284167
WRKY	Px_M18299	9.91027	4.37491	4.65817	4.62579	3.48318	3.46635	3.49781	5.22962	4.72752	6.29281	4.4785	4.07589	6.4002	3.14697	2.31864	-0.62922868	0.283237587	0.482316649
NAC	Px_M18301	2.07561	8.95972	3.62992	1.20167	0.681745	5.19769	0.229581	1.05779	0.653037	0.314758	1.08225	0.451907	2.46158	3.01811	1.20649	-0.990126548	0.195955406	0.373635838
MYB	Px_M18373	1.7694	2.57126	1.1623	3.1355	5.91252	14.1377	3.3369	9.00637	4.40348	14.6268	7.19299	2.34432	30.1066	64.5542	44.42	4.872182381	3.00E-07	5.10E-06
WRKY	Px_M18379	18.8435	18.2588	20.2423	17.2595	10.8228	10.1417	13.5564	15.8922	14.7418	12.5832	12.2777	16.8012	11.0694	9.13887	9.73941	-0.801235309	0.114852278	0.256185732
WRKY	Px_M18392	0.940896	1.83549	1.36861	3.59308	4.31001	2.5896	2.18994	3.26622	2.31281	4.71089	3.30149	2.89268	3.40511	4.0931	3.24739	1.538700513	0.022082953	0.07414498
bHLH	Px_M18394	15.2815	32.0515	28.2835	5.05848	6.6571	3.76453	2.01065	5.04156	3.10035	2.41953	1.69867	3.03703	2.87196	1.67768	1.23248	-3.634372281	7.15E-10	2.19E-08
bZIP	Px_M18413	139.375	80.4264	65.9505	33.0483	61.5042	26.6703	57.6366	76.1809	32.0142	36.7869	71.0873	46.4993	59.7853	54.9748	51.3375	-0.643110776	0.19408635	0.371266262
bZIP	Px_M18428	5.52678	66.6258	19.7677	150.387	174.017	221.915	145.744	230.825	224.685	519.339	320.69	132.43	695.904	795.23	677.869	4.742328006	2.08E-16	1.84E-14
bHLH	Px_M18439	44.6551	63.376	49.7052	31.0028	42.0945	25.9695	36.6789	44.0828	28.5312	37.3792	43.3556	27.9932	44.7343	56.2656	51.6209	0.128107724	0.838765103	0.960753975
NAC	Px_M18466	1.01427	1.20313	0.794112	0.16358	0.542691	0.117325	0.240212	0.68836	0.138282	0.750545	0.463862	0.0744274	1.92478	0.561211	1.2422	0.385339136	0.511475415	0.71978905
MYB	Px_M18476	24.5239	20.7688	19.3604	14.5639	13.3517	17.6719	11.6089	18.085	16.1183	20.6332	15.3456	14.9095	27.1596	28.0435	27.1919	0.505023796	0.316928531	0.521690993
bHLH	Px_M18477	11.9118	8.1459	7.30374	18.4935	16.6934	16.2017	22.817	18.7745	20.2226	18.001	19.4262	24.9838	15.6821	11.6962	13.6324	0.715645746	0.152755111	0.314321706
bHLH	Px_M18488	0.184566	0.757844	0.265416	0.198443	0.102158	0.106748	0.109278	0.208767	0	0.44295	0.211022	0	0.365479	0	0.116919	-1.357037734	0.65605753	0.838858731
bHLH	Px_M18489	0.536509	1.24834	1.27302	0.504744	0.727556	0.930911	0.428839	0.80409	0.799382	0.531135	0.521402	0.516722	1.02256	0.483457	0.322875	-0.70096404	0.2983066	0.500427767
bZIP	Px_M18491	0.0718472	0	0.10332	0	0	0.0415547	0.127619	0	0	0	0.082146	0.0790827	0	0	0		0.632340347	0.821775266
NAC	Px_M18506	1.76599	0.837932	1.6592	0.0759512	0.117299	0.204281	0	0.31961	0.1651	0	0.0403827	0.11663	0.174852	0	0	-4.820289509	0.000100801	0.000869119
NAC	Px_M18513	12.1164	16.0794	14.3876	25.1864	28.0027	26.9986	21.849	27.4104	27.7224	32.9561	25.349	20.4495	35.253	33.2287	34.2032	1.421584472	0.00509618	0.023306413
bHLH	Px_M18517	0.369415	0.207433	0.245187	0.549957	0.566235	0.591675	0.740298	1.60714	0.763776	0.0681985	0.779756	0.969626	0.590843	0.0808628	0.126009	-0.098304939	1	1
bHLH	Px_M18519	6.21629	5.67216	5.71127	16.4482	13.9243	18.913	15.2207	13.9896	13.8666	10.9949	13.3633	13.9875	12.8385	8.58358	8.70645	0.884328333	0.082333063	0.200162532
NAC	Px_M18521	5.03993	6.89815	7.46957	8.18363	8.8813	7.16846	8.16049	10.8781	7.51235	4.75186	6.49737	9.28355	7.867	4.04887	3.25786	-0.294297602	0.588093109	0.78637327
ERF	Px_M18527	30.5894	28.498	30.8659	10.8277	8.65921	10.0973	10.0905	8.54863	8.9864	6.46165	8.96498	11.2511	5.78049	4.28331	4.632	-2.488942934	2.83E-06	3.77E-05
bHLH	Px_M18535	33.6347	33.5988	43.1021	25.8024	16.2718	19.3017	27.796	25.4059	27.2992	21.1929	22.5934	27.199	24.0576	13.0177	9.95274	-1.169557185	0.022562113	0.075361892
bZIP	Px_M18539	2.37837	2.47441	2.66373	2.91568	3.0758	2.75118	2.57949	3.41937	2.15596	2.24052	1.90604	2.27536	3.23515	2.2349	1.73194	0.032251747	0.973791923	1
bZIP	Px_M18540	0.0429282	0.0587558	0.0205777	0.161546	0.0712832	0.198629	0.0254171	0.0971146	0.0752491	0.128782	0.0490817	0.0472514	0.085007	0.101798	0.0815826	1.304735715	0.642455016	0.828915552
MYB	Px_M18545	20.0949	35.7937	40.1909	27.8558	16.8758	28.6775	25.4368	22.1203	29.8711	32.1975	25.4402	24.9576	28.0527	27.7515	23.6061	-0.132600064	0.75403715	0.910513608
ERF	Px_M18561	26.4403	43.0403	32.1458	65.8565	64.3174	60.1446	74.5138	59.6478	69.0464	60.3243	54.4935	79.6134	55.0875	61.7887	65.2511	1.016137926	0.046878265	0.131666177
ERF	Px_M18568	1.37009	3.48083	2.93607	6.55676	5.73969	6.65015	7.444	3.64645	6.59271	6.47959	7.27952	6.4758	4.09619	2.85399	2.67184	0.418909502	0.510822007	0.719151665
MYB	Px_M18580	0.127453	0.174445	0.0916424	20.8296	29.312	45.9618	19.7336	26.022	28.5597	89.7001	52.4602	13.3274	73.791	76.2544	62.694	9.231355976	1.62E-35	2.09E-32
bHLH	Px_M18581	75.1064	58.852	44.2969	58.0182	59.4815	55.3713	53.3054	58.6042	51.4488	55.0666	51.2055	60.9888	59.644	51.2521	54.4078	0.034359364	0.929288212	1
ERF	Px_M18598	5.20873	6.92549	9.79702	6.56044	3.89901	2.86914	6.52046	6.28452	7.76809	3.63117	5.21803	9.88309	1.66995	0.282326	0.565651	-3.133155221	1.19E-05	0.000135194
bHLH	Px_M18602	6.75323	4.74007	5.69538	7.59041	8.27218	10.0305	7.06634	7.17171	7.53384	10.0378	7.43191	7.28671	10.8275	10.512	9.66146	0.992762903	0.051254535	0.140375216
MYB	Px_M18645	1.73278	2.40759	3.17142	6.52074	5.62385	5.64874	5.12975	6.50362	8.14574	19.9424	6.79898	8.88619	7.01851	7.35891	10.428	1.942378123	0.000963807	0.005922942
bHLH	Px_M18646	4.92233	16.4228	16.6904	28.5402	24.1866	30.81	16.1814	17.5402	22.9737	33.9001	18.3684	24.6139	14.1874	22.6434	28.9055	1.004670834	0.114282684	0.255113396
MYB	Px_M18652	1.71834	3.85141	3.21736	11.916	12.3326	11.4459	14.5167	11.662	9.99985	7.01624	12.5527	15.1692	7.63889	3.10669	3.1341	0.711403315	0.177597382	0.348701416
bHLH	Px_M18653	14.0952	19.7262	24.4493	18.363	14.009	16.7955	8.07139	24.4388	20.83	10.0311	12.9836	12.91	20.8826	2.31777	2.72921	-1.259033342	0.059908773	0.158023334
ERF	Px_M18691	0.0223567	0.0611992	0.0214335	0.0240377	0.0247492	0	0	0	0.0783784	0.0536552	0.102246	0	0.0221355	0	0.0283251	-0.913617396	0.928659684	1
bHLH	Px_M18694	1.0752	2.2892	1.94707	2.82589	3.57079	1.65832	2.12203	3.51344	1.11687	1.29022	1.6391	1.70947	2.3657	0.566597	0.60544	-0.596238783	0.654801078	0.838026591
MYB	Px_M18698	18.6906	13.9942	13.2822	17.8165	15.7679	13.6217	19.7792	17.5819	18.687	14.7568	16.6735	18.8045	14.7258	11.649	10.6965	-0.18888881	0.708687867	0.88008998
ERF	Px_M18730	2.87554	1.84809	1.86982	1.47867	1.55011	1.99577	1.65814	1.97985	2.74673	0.360061	2.14417	1.07339	1.41117	0.379488	0.25344	-1.720939424	0.018998107	0.065988169
MYB	Px_M18754	0	0.0443603	0	0	0	0.0562364	0	0	0	0	0	0	0	0	0		1	1
bHLH	Px_M18788	0.961017	0.797178	0.921331	3.32527	3.0175	2.3648	3.14503	3.99238	3.16495	2.57898	3.77578	3.34649	3.71954	2.12146	2.0588	1.644192602	0.007775182	0.032687355
WRKY	Px_M18824	2.49634	3.30753	5.14714	3.45617	3.1042	3.56012	3.604	2.24348	3.43674	0.902772	2.54139	3.23707	1.28661	0.908231	0.84485	-1.744387589	0.011085897	0.043108411
NAC	Px_M18835	17.1608	19.9064	25.7064	14.1082	10.4333	12.7763	14.5924	13.8613	14.2939	13.0073	14.1676	14.1667	12.5399	6.8401	6.64982	-1.191465487	0.021573826	0.072898498
NAC	Px_M18838	52.955	58.6359	54.7723	87.5565	73.0087	50.0877	84.4919	77.7192	84.6981	71.1209	81.4681	76.0138	54.9508	55.3526	62.4896	0.21855983	0.651003634	0.835352563
MYB	Px_M18844	2.00058	0.44863	0.796441	0.802069	1.20118	1.80427	0.341299	2.1862	1.24819	2.64479	1.25998	0.541181	7.87278	2.31575	2.14801	1.91818356	0.019580937	0.067614866
ERF	Px_M18868	0	0	0	0	0	0	0	0	0	0	0	0	0	0	0
ERF	Px_M18869	0	0	0	0	0	0	0	0	0	0	0	0	0	0	0
ERF	Px_M18872	2.33705	2.38044	4.42897	14.0053	3.75036	10.5201	3.64703	5.90177	15.2644	7.32625	9.44537	2.29323	6.15253	7.18308	5.08411	1.151256973	0.037421707	0.11134387
bHLH	Px_M18982	74.5697	69.7385	58.1015	37.5388	44.3748	37.795	41.5128	40.3813	40.5773	40.6659	40.2997	41.5774	42.2841	33.9986	39.6598	-0.661391294	0.188277836	0.363092794
bHLH	Px_M18987	22.3798	6.84769	6.50091	7.80952	7.29891	10.3551	9.04539	6.76061	7.83026	9.55212	8.2126	10.1779	9.23486	9.71157	8.60817	-0.227882754	0.775178891	0.924527121
NAC	Px_M19015	0.147711	0	0	0.264697	3.10686	0.0569551	5.01423	4.84534	0.690464	1.59526	7.03687	2.81817	1.21875	0.560442	0.81096	4.212722969	0.008788861	0.035942588
bHLH	Px_M19027	10.1688	23.5506	19.9522	13.5278	14.6437	16.4978	12.7049	15.84	12.5379	13.8569	14.5823	11.9043	19.1126	23.46	23.829	0.487417367	0.371145556	0.580986859
ERF	Px_M19031	15.5221	19.2217	18.2825	0.119209	0.368211	0	0	0.376232	0.129566	0.133044	0	0	0.109775	0.420668	0.351177	-5.662426347	7.85E-12	3.46E-10
ERF	Px_M19032	0	0	0	0	0	0	0	0	0	0	0	0	0	0	0
ERF	Px_M19033	2.36724	1.58696	2.0379	0.415549	0.106962	2.0677	0	0.765044	0.169369	0.637695	1.15996	0.212705	2.15249	4.58251	2.2035	0.759390685	0.330949859	0.537481351
ERF	Px_M19035	15.1988	23.4083	19.662	24.9692	30.202	29.8663	31.0492	28.9111	39.1082	17.8135	27.982	30.2637	35.1676	21.9833	18.733	0.473453845	0.357072813	0.565988007
MYB	Px_M19039	8.5463	1.71704	5.13652	2.05135	10.0974	4.5953	5.29224	6.62202	1.67981	1.819	6.87282	2.58908	1.60437	5.10687	1.14239	-0.789989841	0.338679211	0.545315758
NAC	Px_M19049	104.726	114.096	105.942	159.11	164.207	152.947	138.323	169.963	133.844	153.619	151.375	152.669	178.77	123.258	118.706	0.483784929	0.336499905	0.543025566
NAC	Px_M19063	0.014439	0	0	0.0155247	0	0	0.0170982	0	0.0337469	0.0519795	0.0495262	0	0	0.027392	0.00914683	1.614041034	0.916581814	0.99765581
WRKY	Px_M19081	119.48	134.135	100.771	84.9327	93.4555	89.2332	83.7106	97.297	76.0433	63.7554	72.2822	73.9447	97.6223	75.7764	74.1912	-0.389542994	0.424912455	0.636481476
bHLH	Px_M19084	34.0891	31.7797	27.6395	25.752	26.1168	28.9759	27.3117	33.805	28.9026	29.8814	26.998	30.4083	37.0351	29.5302	28.6994	0.154871676	0.752274422	0.909303398
MYB	Px_M19096	0.0471772	0	0	0	0	0	0	0	0	0	0	0	0	0	0		1	1
NAC	Px_M19097	7.66569	4.58321	9.23085	3.62253	3.28491	6.92757	2.85501	2.1852	2.48336	3.40314	2.74774	2.02436	4.03211	4.72776	4.02877	-0.596809044	0.237485291	0.42756878
bZIP	Px_M19109	2.32196	1.64997	3.25046	3.80006	5.48209	3.42277	3.47956	6.50797	4.39434	3.69863	4.83971	3.75453	11.2101	1.01353	1.04136	0.756306077	0.536362652	0.743017676
MYB	Px_M19164	0	0.0796726	0.125565	0.187762	0.19332	0.0505013	0.620378	0.641974	0.867318	0.0523885	0.848571	0.864981	0.0864519	0	0.0276564	-0.901957352	0.927996593	1
NAC	Px_M19209	18.2544	15.0831	14.8336	4.32584	5.59915	4.06891	5.88048	7.38544	4.24493	3.47609	7.17605	6.19989	4.57535	4.77581	3.16038	-1.812551331	0.000552463	0.003704854
ERF	Px_M19211	24.8743	35.7723	80.095	113.374	44.5966	138.393	90.9272	26.301	122.276	41.8529	69.2448	48.6577	14.5895	11.2842	26.719	-1.237825834	0.168011577	0.335536162
ERF	Px_M19212	0	0	0	0	0	0	0	0	0	0	0	0	0	0	0
ERF	Px_M19221	0.0983695	0.314156	0.110025	29.6321	40.1647	25.6594	51.5256	36.2921	28.7962	25.9888	52.6173	41.3614	35.923	53.232	46.3833	8.220301925	3.17E-24	8.83E-22
bHLH	Px_M19243	0.154198	0.0234501	0.14783	0.0552641	0.0284499	0.14864	0.121731	0	0	0	0	0.0848633	0.0508908	0.0243772	0.0162802	-1.80694719	0.568149902	0.769458542
bHLH	Px_M19253	1.06309	0.257356	1.06079	0.116635	0.0240175	0.0501932	0.0770742	0.196326	0	0.0260345	0.0744171	0.0238807	0.0859245	0.0205793	0.0137438	-4.364934838	0.000391125	0.002760534
ERF	Px_M19257	3.86796	1.49363	2.41791	2.33362	2.20135	4.34804	0.789709	1.93385	1.587	2.83727	1.37247	0.840821	3.01333	4.46252	3.43346	0.657383234	0.224438816	0.410676093
bHLH	Px_M19259	31.2474	32.2604	26.1818	22.9665	26.6256	23.3323	21.839	28.231	21.9823	21.6887	21.7987	23.0126	31.0504	26.0924	23.5454	-0.022440854	0.950145687	1
WRKY	Px_M19265	33.6103	31.5152	25.5624	50.7605	48.9857	57.2444	47.147	46.8809	49.5302	56.8981	45.7562	50.6854	51.9771	52.9184	61.0458	1.038922448	0.033492328	0.102465524
bHLH	Px_M19266	0.103605	0.189072	0.0993264	0	0	0	0	0	0	0	0	0	0	0	0		0.153687604	0.315536564
MYB	Px_M19272	0.790613	0.940966	0.972171	1.31205	1.25575	0.87478	1.09904	1.39975	1.32561	0.536233	0.628829	1.30535	1.05507	0.195634	0.185092	-0.964087132	0.240305374	0.431131399
bHLH	Px_M19355	29.8701	26.2087	34.1148	44.6599	41.2853	47.4718	43.5988	48.2565	48.7676	55.7392	43.0856	40.8833	63.0709	42.8896	41.135	0.809468551	0.097093315	0.226086519
bHLH	Px_M19367	0	0	0.249013	0	0	0.300454	0.102525	0	0	0	0	0	0	0	0		0.81433756	0.948865208
ERF	Px_M19380	43.2938	72.8127	48.3173	348.309	374.445	578.35	183.807	231.493	341.964	492.071	332.332	166.422	389.739	645.154	739.653	3.647787326	4.28E-06	5.52E-05
WRKY	Px_M19394	5.55565	7.32624	6.18353	17.7565	16.5339	17.2767	17.4384	20.0792	17.2981	14.7032	17.7291	17.5077	19.9682	11.8389	11.0403	1.259740907	0.014926057	0.054539012
NAC	Px_M19406	0.241519	0.314826	0.198467	0.185485	0.15278	0.399111	0.285999	0.195135	0.2016	0.289818	0.276139	0.379774	0.102484	0.0981819	0.0874273	-1.2418588	0.5312862	0.738112165
NAC	Px_M19409	0	0	0	0	0	0	0	0	0	0	0	0.0848162	0	0	0
NAC	Px_M19413	0.0394149	0	0.0755744	0.0423785	0	0	0.0466738	0	0	0.0472971	0	0	0	0	0.0249686	-1.887937755	0.920035417	0.997662343
bHLH	Px_M19463	1.84583	3.06776	2.82294	2.24451	3.28398	2.41477	2.02965	3.00753	1.8489	2.79507	2.6129	2.78152	2.89365	1.9176	2.21331	-0.018816906	0.985113124	1
NAC	Px_M19485	1.19259	1.59434	0.877447	0.20874	0.307027	0.224575	0.295582	0.658801	0.38893	0.232967	0.221972	0.274749	0.109841	0.236767	0.386526	-2.067337089	0.026153645	0.084597119
ERF	Px_M19494	160.136	317.62	178.455	193.507	293.481	155.504	469.549	447.933	160.322	68.6765	203.85	495.652	189.297	77.8501	63.8492	-0.943833454	0.05193103	0.141775007
ERF	Px_M19508	1.1513	1.32697	0.348554	0	0.469554	0.49065	0	0	0.141622	0	0.207841	0.133394	0.0599951	0	0.0383855	-4.798707005	0.013851179	0.051378935
NAC	Px_M19511	15.1936	5.87912	5.66576	3.81485	2.59039	1.92622	3.05447	3.4224	2.92529	2.53367	2.46386	2.81523	2.48925	2.16795	1.08245	-2.126193817	0.017945363	0.063149134
ERF	Px_M19539	1.42798	1.98651	7.65297	2.01357	0.155488	0.48742	1.6078	1.19156	1.20368	0.168545	0.347946	2.29326	0.394024	0.0888194	0.0593178	-4.416946287	0.020724265	0.070618417
ERF	Px_M19552	0.617882	0.784412	2.31795	0.577688	0.0594786	0.124302	1.01798	0.729291	0.596483	0	0.0614305	1.06451	0.0797959	0	0	-5.760009001	0.001293586	0.007566739
NAC	Px_M19600	0.699803	1.8305	2.05744	0.100323	0.103292	0	0	0.23747	0.0817793	0	0.0266705	0.0513519	0	0	0		7.59E-10	2.32E-08
bHLH	Px_M19623	0	0.0298772	0.0313912	0	0.0724949	0.037876	0.0387736	0.037037	0.0765281	0	0	0	0	0.0310585	0.0207423	0.058813305	1	1
MYB	Px_M19639	0.131626	0	0	0	0.036428	0.0761293	0.0389668	0	0	0.0394872	0	0	0.032581	0	0	-2.228876889	0.838734056	0.960753975
bHLH	Px_M19670	4.43295	1.61241	2.35131	2.58787	0.775731	1.55068	0.793716	1.48187	1.887	1.20647	1.01019	3.25292	1.56861	0.0433489	1.05186	-1.618911206	0.062528589	0.163331211
WRKY	Px_M19671	0.251955	0.421483	0.764908	0.0451499	0.139459	0.194299	0.0497261	0.42749	0.294435	0	0.432106	0.138664	0.207885	0.0398316	0.106406	-1.992445539	0.25535188	0.449042638
ERF	Px_M19696	0.386746	1.05868	0.876376	0.302418	0.233527	0.162679	0.457971	0.994225	0.534125	0.0843794	0.683374	0.270896	0.174054	0	0	-3.935726094	0.008316759	0.034411937
ERF	Px_M19713	683.322	154.831	235.248	41.5115	37.8251	41.6179	48.3477	42.1427	48.9249	100.94	72.1182	70.3585	80.4668	69.8561	65.4856	-2.188134599	0.071565627	0.18073638
bZIP	Px_M19736	0.763011	1.91461	1.16583	2.87134	2.71876	2.73058	3.95295	2.91284	3.31585	3.2332	3.24417	3.96305	2.28999	2.01292	1.63131	0.762274086	0.279571505	0.478598308
MYB	Px_M19738	1.79947	1.49974	1.38556	10.5879	7.51329	7.35915	5.10068	5.83384	8.09687	3.11147	5.39464	7.31452	2.86189	1.15584	1.06812	0.158308666	0.76547021	0.918291238
NAC	Px_M19740	13.1517	16.3032	13.4562	26.5384	24.2653	25.185	20.7651	26.8773	27.94	27.585	23.3346	21.6129	25.2773	24.2161	23.7339	0.921870818	0.076072116	0.189099571
NAC	Px_M19742	459.549	131.066	154.353	3.16843	0.705342	0.967354	1.03744	2.43238	2.14068	0.955719	0.591897	1.31498	1.10399	0.453277	0.30272	-8.630661821	1.85E-06	2.60E-05
ERF	Px_M19758	39.993	45.7156	47.6951	23.5319	29.2882	28.113	24.2517	37.2834	25.2169	29.2691	25.928	26.0253	47.8649	33.6413	28.1745	-0.180722395	0.706720656	0.878777583
bHLH	Px_M19784	0	0	0	0	0	0	0	0	0	0	0	0	0	0	0
NAC	Px_M19800	1.57513	3.42164	4.78765	0.356034	1.78332	0.434804	0.233152	1.45773	0.533386	0.762494	0.409299	0.256123	1.66588	0.36503	0.907105	-1.691805542	0.021892486	0.073697092
WRKY	Px_M19810	15.889	10.2592	8.81276	9.93669	8.99982	9.08974	8.16398	9.67103	9.58716	12.7505	11.4989	9.90051	12.698	12.329	11.6933	0.21758477	0.665012703	0.84597262
bHLH	Px_M19817	4.45887	6.79411	5.93482	5.5854	4.93603	4.45674	4.66489	5.68011	4.90711	3.79214	5.39498	6.00384	4.75765	2.95649	3.56504	-0.491198922	0.425358386	0.637031211
MYB	Px_M19820	5.07745	9.68033	7.87549	210.069	126.034	343.232	88.2329	142.32	324.848	457.161	360.351	92.8737	364.861	663.379	668.188	6.441747243	1.41E-11	5.92E-10
NAC	Px_M19827	32.8447	30.1924	28.4131	17.8821	21.3835	20.2872	15.607	21.5732	17.6836	22.3424	19.0953	17.6157	28.5843	27.0536	23.8546	-0.062283488	0.887375026	0.992280151
bHLH	Px_M19831	161.007	213.28	188.338	241.878	238.145	206.551	252.425	239.348	227.418	182.673	234.199	212.789	211.445	199.228	203.884	0.278813971	0.57995398	0.779233959
MYB	Px_M19859	13.7993	20.0889	20.843	11.5821	10.6193	11.1418	14.1061	13.6522	12.083	8.11434	10.3834	10.5155	13.04	6.8616	6.92356	-0.948621744	0.075099628	0.187297518
bHLH	Px_M19864	0.613586	0.307932	0.617659	1.35243	0.815098	1.41953	0.653929	0.659342	0.681186	0.110444	0.280616	0.979298	0.759394	0.0873018	0.0583042	-0.885671499	0.511992643	0.720265752
bHLH	Px_M19871	68.1338	92.7384	70.9624	61.3922	72.3555	52.9572	57.2278	75.7879	59.9145	40.2005	48.3319	60.1707	72.5024	37.9501	39.3615	-0.544866168	0.278698554	0.477813353
WRKY	Px_M19881	54.8003	50.7164	50.0262	29.0792	31.8302	32.8585	30.4329	44.5377	32.7386	39.1395	30.6246	28.9729	53.0116	43.9919	38.4825	-0.075056589	0.869177237	0.978926798
ERF	Px_M19886	1.11065	0.15897	0.0626346	0	0	0	0	0.0246332	0	0	0	0	0	0	0		0.043261304	0.123955328
NAC	Px_M19907	10.361	1.65618	4.18109	2.35811	3.06977	2.74111	0.776149	3.70693	6.36326	33.8503	1.70054	0.860186	11.7311	3.61071	5.89276	0.430127682	0.463376693	0.67425042
MYB	Px_M19931	1.48975	2.57807	2.61021	1.38083	1.4217	1.72327	1.58162	1.33646	1.20064	1.10959	0.93975	1.07434	1.16984	0.633455	0.911187	-1.186185396	0.174044926	0.343587864
ERF	Px_M19955	0.671395	5.95726	0.399519	0	0.0256291	0	0	0.628497	0	0	0	0.0509662	0.137535	0	0	-5.84418983	0.057253962	0.152716653
MYB	Px_M19956	3.19896	4.27981	4.26874	7.59943	7.72865	6.3757	7.6786	9.95071	6.92094	3.68307	5.33799	8.68384	5.75681	3.62892	2.31402	0.066541117	0.940967865	1
ERF	Px_M19958	0	0	0.0569356	0	0	0	0	0	0	0	0	0	0	0	0		0.912406663	0.99765581
MYB	Px_M19969	0	0	0	0	0	0	0	0	0	0	0	0	0.0397363	0	0	Inf	0.994253049	1
MYB	Px_M19970	0	0	0	0	0	0	0	0.0569676	0	0	0	0	0	0	0
MYB	Px_M19971	0.0755452	0	0	0	0	0	0	0	0	0	0	0	0	0	0		1	1
ERF	Px_M20019	0.2752	0	0	0	0	0	0	0	0	0	0	0	0	0	0		0.628762186	0.8201415
NAC	Px_M20052	18.3774	20.8286	26.0671	14.5132	10.1601	11.1139	19.3185	16.9701	15.3471	13.67	15.6789	14.1952	14.3437	8.90956	8.08794	-0.968394747	0.057654599	0.15363297
NAC	Px_M20053	0.359795	0	0.201213	0	0	0	0.0355048	0	0	0	0	0	0	0	0.0189936	-4.562390447	0.172664857	0.341510818
NAC	Px_M20054	2.70792	0	0.458133	0	0	0	0	0	0	0	0	0	0	0.0377731	0	-6.136877452	0.074690487	0.186589016
NAC	Px_M20059	6.96213	8.14078	7.69796	10.4148	8.85356	8.21932	9.14989	11.7676	10.3329	10.3618	8.28799	10.0482	10.821	8.71954	7.84179	0.388072205	0.458597231	0.669571805
MYB	Px_M20071	2.06494	2.68257	1.27504	0	0.0387444	0.0404851	0	0.0791767	0	0	0	0	0	0.0995941	0	-5.642978175	4.18E-07	6.86E-06
bHLH	Px_M20100	67.1929	64.3347	54.519	105.634	113.367	124.878	97.6346	107.992	111.84	122.425	110.479	121.711	120.773	129.006	134.725	1.212404897	0.015762296	0.056995318
bHLH	Px_M20104	94.0264	92.1157	67.7484	99.6674	86.8584	100.073	108.316	82.0146	93.0944	78.5422	83.7184	102.314	76.1419	64.4122	75.6408	-0.081819336	0.882749007	0.989060014
NAC	Px_M20110	11.9034	17.0636	23.1215	35.2051	35.5596	30.8513	53.8087	61.5066	40.2797	26.9117	22.9196	44.8133	48.5433	9.26183	8.41488	0.293009628	0.692308872	0.868594587
NAC	Px_M20111	7.37942	13.1156	17.6252	21.3881	17.6524	16.0331	24.0118	21.8113	15.1851	10.6647	17.498	22.5313	13.8822	3.16508	2.84548	-0.972135237	0.14070999	0.29677816
NAC	Px_M20112	1.34011	0.15285	1.76655	0.540326	0.370879	0.193771	0.396727	0.378958	0.978783	0.402025	0.574576	0.737532	0.331712	0	0	-3.520799108	0.220231119	0.405066159
NAC	Px_M20113	1.73043	1.1876	1.33285	0.890519	1.24433	1.48843	2.03161	1.57257	1.27899	1.36658	1.6741	1.72563	2.1087	0.813681	0.655844	-0.226315586	0.755117578	0.911405337
MYB	Px_M20118	1.59426	1.97961	2.26901	3.02183	3.43878	3.13699	3.56166	3.77395	3.41882	2.38643	3.04425	3.74482	2.91289	1.49664	1.49929	0.091105574	0.865609184	0.976430388
WRKY	Px_M20138	0.19224	0.131559	0	0	0	0	0	0	0	0	0	0	0	0	0		0.495415921	0.704506034
MYB	Px_M20148	1.06488	0.850211	0.638067	0	0	0.0513252	0	0.100377	0.0518511	0.0532433	0	0	0.131793	0	0	-4.477893759	0.007947383	0.033259707
MYB	Px_M20149	65.2386	77.5057	85.4728	60.9893	48.2218	44.6066	59.6004	64.3924	61.0583	56.142	55.1867	57.8946	53.2858	41.6219	43.8494	-0.588293256	0.235871938	0.425423419
bHLH	Px_M20171	45.8261	57.6934	56.4546	91.7416	111.19	101.919	95.5631	93.7483	92.257	84.0379	87.1426	99.3412	90.2366	90.9365	86.4724	0.894788257	0.072270203	0.182062018
bHLH	Px_M20172	5.51208	4.17843	3.25197	4.61359	9.83824	7.14124	4.29793	5.73609	3.9045	2.25907	5.56533	6.16053	2.92189	1.65702	1.62234	-0.973707683	0.088046584	0.210035312
bZIP	Px_M20182	5.74787	0.827189	1.84916	0.456246	1.85765	1.36101	0.639531	1.52722	0.969228	0.254599	0.81596	0.679379	0.362849	0.384208	0.0122187	-3.420178262	0.03736014	0.111202795
NAC	Px_M20195	26.7976	66.8897	24.7676	8.21103	8.33982	4.53632	10.5912	17.5488	9.6882	2.47676	4.79839	18.2885	6.67571	0.815748	0.806296	-3.909426706	0.000195663	0.001529069
NAC	Px_M20211	4.21904	0.534685	1.0112	0	0	0	0	0	0	0	0	0	0	0.0833738	0.111362	-4.587955821	0.035333334	0.106843952
NAC	Px_M20240	0	0	0	0	0	0	0	0	0	0	0	0	0	0.0676768	0	Inf	0.99425066	1
bZIP	Px_M20264	0	0	0	0	0	0	0	0	0	0	0	0	0	0	0
bHLH	Px_M20267	1.15028	1.30916	0.972338	8.01903	10.2828	15.037	8.37776	11.8079	10.3924	19.1759	14.8344	6.53479	24.5291	31.9465	32.4692	4.880742744	2.52E-15	1.88E-13
NAC	Px_M20285	0	0	0	0	0	0	0	0	0	0	0	0	0	0	0
bHLH	Px_M20309	106.34	85.8946	51.5991	16.9147	22.7394	14.8352	25.1341	31.9387	15.8365	17.7237	20.2597	27.2212	35.1946	20.4168	21.7732	-1.556357607	0.002145712	0.011483754
bHLH	Px_M20328	0	0.0249036	0	0	0.151067	0	0.032319	0.0926143	0	0	0.0936144	0	0	0	0		1	1
bHLH	Px_M20330	51.2602	21.6521	18.1994	9.35492	8.36075	9.03153	10.3635	10.7652	11.6884	22.5959	15.3157	11.3182	21.4734	20.3783	19.283	-0.433394524	0.489850146	0.698922946
NAC	Px_M20363	5.59742	3.03979	2.73988	2.47277	2.75189	2.4843	2.84355	4.66726	3.06308	2.47567	2.18482	2.5873	4.38675	1.87673	1.91755	-0.423086783	0.489662078	0.698757874
WRKY	Px_M20384	0.453483	0.216746	0.124216	0	0.0478107	0.0249794	0.946142	0.0977043	0	0.0259129	0.0493797	0.0950765	0.0641424	0.0409665	0	-2.919407784	0.098434568	0.228451702
WRKY	Px_M20405	72.7726	44.3852	49.7812	37.5641	40.7247	39.2422	36.7815	47.0626	40.3584	37.7755	36.2121	39.724	48.8534	40.9398	37.0526	-0.271512437	0.592063318	0.790045885
bHLH	Px_M20406	1.26668	0	0	0	0	0	0	0	0	0	0	0	0	0	0		0.198878205	0.377603075
ERF	Px_M20445	59.7506	52.6478	51.9104	10.2051	17.7376	3.81191	10.0477	14.218	5.25761	2.03638	12.4989	15.8555	2.57894	8.64738	19.5754	-2.134433986	5.35E-05	0.000502609
bHLH	Px_M20459	1.17047	2.67004	0.935114	0.419494	0	0.676973	0.231006	0.661977	0.455939	1.17045	0.223042	0.644174	0.965744	0.740162	0.865051	-0.742239637	0.672715086	0.852376829
bHLH	Px_M20460	0.0572908	0	0	0	0	0	0	0	0	0	0.065503	0	0	0	0		1	1
MYB	Px_M20483	0.313236	1.48625	1.56156	11.6529	9.77855	60.2203	3.70924	7.36966	13.3242	38.4146	15.758	4.13737	39.9457	193.84	182.475	7.216715269	3.23E-06	4.27E-05
bHLH	Px_M20490	3.20202	5.35431	5.50061	5.24985	3.81735	4.15646	5.59322	6.42436	5.26574	4.64212	4.7709	5.02358	5.42257	3.29837	2.91872	-0.182976627	0.720216927	0.885608405
NAC	Px_M20517	75.8102	63.876	51.8568	60.9865	65.0011	52.2845	71.7015	75.6325	60.2841	49.0562	63.1925	68.4255	73.1917	46.5912	44.7368	-0.118701929	0.822341532	0.952279636
ERF	Px_M20521	55.4726	73.8178	12.6907	5.67638	29.7376	6.5111	12.2276	42.4605	10.6606	7.8724	12.5606	8.28934	43.547	9.90503	4.37724	-1.345388213	0.148002363	0.30716556
bHLH	Px_M20525	16.0254	13.2131	20.3956	5.68343	6.42858	4.09072	4.89297	7.72653	4.80691	4.08726	6.0224	6.71974	5.62068	4.0253	5.10538	-1.621933089	0.002293799	0.012133663
bZIP	Px_M20526	0.268488	0.146992	0.257401	0	0	0	0	0	0	0	0.0613948	0	0.0531664	0	0	-3.873002965	0.340281016	0.547158044
bZIP	Px_M20531	9.50506	21.3502	19.13	71.3959	70.8877	122.784	68.1021	50.1235	63.3368	78.331	69.0865	47.1714	90.1917	109.951	91.6408	2.711996582	2.50E-07	4.33E-06
bZIP	Px_M20534	19.5891	11.1565	17.8698	48.9404	48.594	33.8459	45.8918	38.2679	44.6229	28.6074	35.892	60.328	18.8312	5.01591	7.45853	-0.617559107	0.274406736	0.472386959
ERF	Px_M20542	6.61597	5.91802	5.3439	4.64894	5.76691	5.03172	6.01461	6.03985	4.38318	3.25063	4.73515	5.304	5.51894	3.03894	2.72256	-0.587211129	0.30090246	0.503320019
ERF	Px_M20543	114.81	6.16237	15.5596	0	0.0295504	0.0308781	0.0316099	0	0	0	0.0610404	0.029382	0	0	0.03382	-11.64908184	0.00309445	0.015543509
ERF	Px_M20549	2.17119	0.116538	0.122443	0.247177	0.028277	0	0	0.98236	0.208951	0	0	0.0281159	0.0252908	0	0	-6.787425339	0.093757175	0.220208286
bZIP	Px_M20573	4.2589	5.41813	5.98713	3.98473	3.51334	3.97909	2.6671	3.54354	2.53634	2.28503	2.9029	2.97495	3.38558	2.33063	2.29584	-0.857103712	0.125310478	0.27281741
bHLH	Px_M20601	0	0	0.113652	0	0	0	0	0	0	0	0	0	0	0	0		1	1
ERF	Px_M20657	1.56604	0.0649525	0.341219	0	0.0394006	0	0	0.0805177	0.0415926	0	0	0.0391761	0.0352396	0	0	-6.023102042	0.057410156	0.153082685
bHLH	Px_M20681	9.20852	11.488	12.0335	18.3023	19.2459	20.2432	15.6101	21.7829	22.4376	22.444	19.1785	16.9702	28.6575	21.6917	22.7407	1.285416526	0.010932834	0.042615877
bHLH	Px_M20683	2.23547	0.945723	1.46124	1.11438	1.52982	0.963831	2.2862	2.39068	1.40119	0.585278	1.27796	1.65531	1.38838	0.250598	0.2961	-1.309424624	0.08811075	0.210126272
bHLH	Px_M20702	5.02148	7.30189	13.2724	6.45305	2.61333	4.35067	3.1982	3.75646	4.13808	1.8005	2.5161	3.67745	2.04022	0.170788	0.443568	-3.34064293	0.000303207	0.002233271
bHLH	Px_M20706	8.11255	1.90451	3.51122	1.05856	0.435957	0.182218	0.699511	0.979997	0.736338	0.945136	0.405237	0.910293	0.350925	0	0.0498946	-5.209481852	0.000695983	0.004498815
WRKY	Px_M20716	4.39593	1.1859	1.52085	1.25354	0.296213	0.773803	1.29006	0.778282	1.18377	1.42196	0.590015	2.6928	0.965105	0.0725169	0.496409	-2.198940846	0.073306875	0.183996723
bHLH	Px_M20723	1.85864	0	0.791949	0	0	0	0	0.0291995	0	0	0	0	0	0.0489722	0	-5.509361641	0.01955425	0.067558847
bHLH	Px_M20724	44.8388	44.6303	46.767	46.4307	47.2903	39.1318	50.6522	53.6005	49.9212	38.0724	43.5476	57.3175	45.5185	30.042	29.9361	-0.263137404	0.604280284	0.800918849
bZIP	Px_M20725	291.233	621.081	427.333	103.987	125.219	32.2256	45.9746	63.5824	79.6579	29.8736	70.1424	224.654	45.4828	1.59301	13.2047	-4.518953483	1.42E-11	5.97E-10
NAC	Px_M20726	5.46369	6.85132	7.41293	9.24119	7.25099	20.4757	9.04275	7.77034	10.4174	20.5125	11.617	8.40542	13.3817	38.0356	42.8493	2.500216728	0.007599335	0.032106965
bZIP	Px_M20784	21.8421	10.5989	12.7838	8.19261	7.2935	7.3561	5.0203	10.4495	6.8624	7.78569	5.19112	5.99073	10.6925	4.6463	5.02653	-1.094777173	0.039129504	0.115065458
bHLH	Px_M20789	1.17419	11.9194	29.9717	35.5072	1.62481	6.961	5.73555	7.13885	19.5533	4.93151	8.39063	5.3313	1.45321	0.139221	0.464891	-4.426857177	0.036609105	0.109654087
bHLH	Px_M20792	0.670053	5.65546	16.0596	1.80109	0.370879	0	0	1.89479	0	0	0	0.184383	0	0	0		0.004749534	0.022050627
bHLH	Px_M20797	2.4907	4.11924	8.95442	2.00849	1.20629	1.08042	1.84338	2.99339	1.81915	0.560399	1.95781	2.74153	1.69542	0.295317	0.197227	-2.914917201	0.012607041	0.04777475
bHLH	Px_M20800	0	0	0.16236	0	0	0	0	0	0	0	0	0	0	0	0		1	1
bHLH	Px_M20801	0	0	0	0.153426	0	0	0	0	1.66756	0	0.489453	0	0	0	0
bHLH	Px_M20802	0	0.142043	0.298481	19.5827	10.512	6.6626	17.3278	17.7842	34.9277	9.90038	20.2901	23.8171	3.08258	1.7719	7.29738	4.986749758	0.005753223	0.025717432
bHLH	Px_M20803	0.976768	14.6564	11.7574	53.5608	56.708	45.5717	15.4221	21.8515	40.9655	2.3442	17.7444	22.8167	2.14912	0.102945	2.81881	-2.291683798	0.073639823	0.184571823
bHLH	Px_M20817	115.205	158.624	204.976	5.07472	3.27988	3.86561	7.22091	8.61212	8.21303	5.91175	7.01136	9.78357	6.78799	2.32018	1.92053	-5.430950092	9.60E-20	1.41E-17
bHLH	Px_M20818	3.91166	5.25474	5.33872	6.57154	7.27726	8.64115	6.36908	8.1732	6.85677	7.04087	7.32972	7.32549	10.2203	10.9765	8.69008	1.190221146	0.031005414	0.096365435
bHLH	Px_M20833	5.80249	9.97726	6.92011	25.2055	23.941	20.6425	30.8814	28.0128	29.0497	24.9456	29.3057	34.774	25.4979	15.5664	16.8389	1.460383206	0.003795143	0.018421078
bHLH	Px_M20834	4.08908	8.23531	6.74666	5.07667	3.71387	5.0959	8.86836	6.89957	8.699	8.01084	7.01283	7.67138	5.80452	4.58582	4.20038	-0.259714941	0.582391324	0.781338117
bHLH	Px_M20852	0.221214	0	0	0.158565	2.20398	3.15597	0	1.91836	0.517022	0	0.421539	0	1.82521	0.559548	1.12108	4.04450376	0.015238671	0.055424742
bZIP	Px_M20856	95.3874	99.8171	67.4111	21.9577	23.6252	38.0517	36.4989	26.9942	38.6522	51.0238	37.2603	36.3668	75.1516	55.5492	50.2865	-0.419679132	0.381754207	0.592052799
ERF	Px_M20858	38.4017	43.9925	54.5376	29.1107	25.2178	26.3995	23.0362	37.96	28.9335	23.2933	25.9972	25.2131	37.0212	21.9672	17.5782	-0.762719168	0.129371569	0.278972839
MYB	Px_M20859	6.33207	8.50701	6.92473	2.87381	4.7201	2.87096	4.22011	1.94356	1.59893	0.267279	2.18283	2.52172	1.16567	0.271639	0.100785	-3.888057199	1.02E-08	2.45E-07
bZIP	Px_M20867	7.06709	8.04364	8.27294	3.91921	3.58228	4.38861	2.07013	4.62798	3.60772	3.70458	2.12635	3.43905	7.25497	3.9515	3.32231	-0.615720385	0.277656142	0.476504342
bZIP	Px_M20871	27.2818	29.0001	25.0564	22.2102	21.6299	23.0543	26.1495	23.6503	26.9817	32.8718	24.5129	27.1678	24.3826	29.3248	42.4448	0.439870292	0.355841932	0.564364779
bHLH	Px_M20884	7.01141	11.4018	7.52051	7.91181	7.37749	4.81809	7.97386	8.16638	7.86906	6.99741	7.93708	8.3288	9.41644	7.1774	5.23317	-0.139302755	0.774219671	0.923690219
bHLH	Px_M20886	0.0786287	0.0239153	0	0	0	0	0	0	0	0	0	0	0.0259503	0	0	-2.18419094	0.841464161	0.961830808
ERF	Px_M20890	54.4622	173.596	269.108	866.586	394.493	451.846	792.79	634.508	1270.28	977.307	692.061	1004.23	406.027	146.202	256.089	0.774445849	0.137455292	0.29167012
ERF	Px_M20895	49.0794	55.743	57.8945	133.951	139.02	145.865	173.217	138.035	166.751	166.039	173.541	190.867	139.049	141.485	141.875	1.532033534	0.002237323	0.011877569
bHLH	Px_M20924	0.471371	0.412189	1.01679	0.316759	0.152196	0.204472	0.0697728	0.422102	0.321327	0.164977	0.157191	0.345894	0.350031	0.0558895	0.087093	-1.991799353	0.062526696	0.163331211
WRKY	Px_M20940	0.665989	0.127935	0.100814	1.01757	0.543244	1.50022	0.33206	1.74453	0.163848	1.17773	0.841607	0.424402	2.11702	6.01795	4.39655	4.027246843	0.000143965	0.001174831
NAC	Px_M20941	130.288	3.17067	14.7982	5.97779	0.24295	0.803905	0.0433136	0.868845	2.52192	2.89687	0.250922	0.281826	0.253508	0.0693902	0.347565	-7.650875379	0.035332929	0.106843952
bZIP	Px_M20964	0.0380524	0.0173608	0.036481	0	0	0	0	0	0	0.0228311	0	0	0	0	0		0.636732505	0.824765696
NAC	Px_M21009	0.760195	1.3873	2.21953	0.74305	0.879799	7.47453	1.22754	1.36799	1.45369	4.64402	6.47922	1.14102	16.0114	7.80074	4.7938	2.744047139	2.34E-05	0.000244409
NAC	Px_M21010	1.27934	1.06334	0.947206	1.6343	0.98156	2.08062	3.2999	2.52168	3.12331	2.35598	2.50546	2.94184	3.63702	0.829032	0.866608	0.675410443	0.33277368	0.539272245
ERF	Px_M21017	5.03116	6.62036	2.53862	0	0	0	0	0	0	0	0	0	0	0	0.0670977	-7.37275723	1.79E-10	6.17E-09
ERF	Px_M21022	0	0.762763	1.97271	0.0691377	0	0	0.0761452	0.0727347	0	0	0	0	0.0636666	0	0	-5.6406877	0.045011296	0.127868679
ERF	Px_M21109	29.0416	23.4295	19.4949	22.1618	23.5954	23.7146	26.9911	28.145	23.2447	20.8963	25.0672	26.3503	27.7476	20.393	20.6106	0.05517247	0.896365553	0.997530737
MYB	Px_M21127	17.0107	18.2786	14.5557	33.8498	30.186	31.1311	31.1774	30.901	30.4413	30.7102	31.1476	33.647	27.149	26.804	27.1329	0.85798893	0.090407783	0.214321813
bHLH	Px_M21138	2.79942	3.73939	2.98816	4.31317	4.50473	5.17449	2.8707	4.86401	3.37259	2.28567	2.01281	4.25669	3.74325	1.25925	0.950676	-0.670949991	0.294235124	0.495477154
NAC	Px_M21145	0.372638	0.971483	1.65866	0.85855	2.15097	2.0013	0.346708	0.963431	0.497675	0.0958195	0.243459	0.498057	0.237183	0.0504946	0.0168613	-3.387580481	0.004819073	0.02230134
NAC	Px_M21146	5.81556	7.03111	2.50893	15.4758	7.56454	3.86811	3.4433	3.45352	3.39804	0.348927	2.99213	7.20137	0.575802	0	1.38152	-2.760316054	0.014210614	0.052411886
bZIP	Px_M21164	13.0832	14.9837	12.7486	18.1458	19.9591	17.6615	15.7626	17.4978	17.4822	18.0642	17.5335	17.7649	19.0856	16.9493	17.9007	0.549155047	0.270611752	0.467899909
bZIP	Px_M21172	7.61987	19.0544	25.1521	0.46668	0.498289	0.371911	0.285544	1.0001	0.507225	0.289357	0.459501	0.637006	0.318333	0.182982	0.0611018	-6.498455447	1.08E-08	2.57E-07
bZIP	Px_M21173	1.18211	3.54751	2.61917	4.60383	4.44929	4.07184	4.16834	4.48678	3.65309	3.27833	4.23488	3.29627	4.86373	3.96186	4.4265	0.997465302	0.094859186	0.222166364
bZIP	Px_M21174	0.23272	0.0589858	0.0247899	0.194614	0.386436	0.523442	0.612398	0.672714	0.664784	0.744691	0.576504	0.526543	1.3697	0.846188	1.23672	3.573240332	6.30E-06	7.73E-05
bZIP	Px_M21176	0.0242188	0.0662965	0	0.156239	0.0804317	1.00854	0	0.109578	0.113209	0.435931	0.110762	0.0799734	0.431625	1.10268	0.797791	4.93445212	0.000141054	0.001157214
bZIP	Px_M21177	2.07162	3.11341	2.87396	7.12764	7.95915	6.31508	5.13717	8.46333	5.41143	4.41613	4.0405	6.0896	7.16687	8.22996	7.1329	1.644505295	0.003773393	0.018337563
WRKY	Px_M21201	10.6624	4.46344	6.11594	1.16337	1.79671	1.0691	0.880886	2.16732	0.474168	2.02875	2.06186	0.545867	3.48176	10.1992	4.2697	-0.043215725	0.865088765	0.976082084
ERF	Px_M21208	19.7542	17.0842	11.053	32.7033	30.4546	31.85	36.4619	32.7083	34.6409	30.9594	31.5344	37.3484	27.5632	26.9396	32.7024	1.032904302	0.037759047	0.112027876
bHLH	Px_M21219	2.62319	1.69545	1.467	0	0.362988	0.379297	0.129429	0.247263	0.383183	0.262314	0	0.240613	0.216436	1.03675	0.692391	-1.323933896	0.273302704	0.471013837
WRKY	Px_M21275	3.26242	1.69099	3.20172	0	0.0427402	0.0223302	0.0457189	0.0873423	0	0	0	0.0424966	0	0	0.0366866	-7.463750316	1.64E-13	9.37E-12
bZIP	Px_M21285	3.02681	3.55096	3.44391	1.50203	2.65112	5.96369	0.393873	1.95641	2.21557	0.439046	0.456354	0.988505	1.4161	3.72291	2.78132	-0.117896742	0.786783329	0.933127341
MYB	Px_M21287	1.00508	0.104812	0.275307	0	0	0	0.136021	0	0	0	0	0	0.0284325	0.0817166	0	-3.504819581	0.073081532	0.183673888
bHLH	Px_M21288	0.681214	0.243229	0.624687	0	0.0655751	0	0.0350726	0.0335017	0	0	0.067727	0.0978021	0.205275	0	0	-3.130886384	0.046601497	0.131133141
bZIP	Px_M21290	20.8472	8.64187	10.9871	5.6338	5.7075	5.18602	4.87758	6.5291	4.87897	7.80075	6.75979	6.19929	8.65588	5.58149	4.04709	-1.069635503	0.067947585	0.173870633
ERF	Px_M21314	3.59595	1.65862	1.96997	34.2872	107.918	83.9238	56.4798	71.4268	95.9127	130.4	113.267	39.0154	220.822	93.9313	122.835	5.989086292	5.58E-23	1.31E-20
ERF	Px_M21355	3.68975	0.459105	0.267983	4.50816	11.0779	24.574	10.4598	17.2634	7.9704	58.297	40.0132	6.33814	99.3018	137.874	153.347	6.652279008	1.68E-16	1.52E-14
WRKY	Px_M21403	7.22774	8.77526	8.0746	18.4968	18.945	19.658	19.169	19.3239	21.4998	14.7659	18.1667	20.7109	21.9419	12.4368	11.352	1.008533791	0.053898298	0.14586292
MYB	Px_M21445	4.53271	7.99616	7.9668	21.4435	17.0605	14.5062	22.5435	15.2103	16.7737	7.79613	11.0559	20.7883	7.77897	3.15294	3.54138	-0.445516116	0.588123565	0.786381422
MYB	Px_M21446	3.28202	8.07276	7.79781	20.4057	21.9574	11.5545	18.4184	18.4005	16.8423	7.36302	15.4994	20.1046	10.4551	6.22627	4.15819	0.192066611	0.833994073	0.958689312
bHLH	Px_M21498	4.57812	5.53745	6.60911	6.15294	5.89308	5.1418	7.21784	7.82787	5.47442	5.97275	4.8996	6.9142	6.8783	3.15591	2.98446	-0.305503331	0.602625428	0.799415134
MYB	Px_M21534	5.208	4.34177	5.13201	9.10909	6.92161	5.90689	11.252	10.6004	8.95112	5.84911	7.64634	10.7943	7.12426	2.20167	2.10448	-0.354984585	0.548958794	0.755019501
WRKY	Px_M21541	32.4163	31.9259	24.3753	47.0153	40.6555	41.5665	45.3243	39.5019	48.1327	46.4835	43.4978	43.6422	44.0893	41.9882	47.3025	0.747757287	0.125203755	0.272681159
bHLH	Px_M21547	10.7303	22.7748	14.3797	17.1051	21.743	18.7264	17.7615	19.5253	16.2468	17.0189	15.7089	17.8448	18.8925	18.2764	19.0476	0.393031934	0.464500498	0.675410755
bHLH	Px_M21552	2.55732	2.86566	3.72058	13.4345	8.74131	9.75682	16.0447	11.1139	14.7852	7.80643	13.5423	16.9632	8.32901	3.0428	2.51528	0.619708776	0.258998826	0.453528917
bHLH	Px_M21564	0.0497136	0.22681	0.0476606	1.33629	1.21074	1.32264	1.41286	0.955952	1.56858	1.19311	0.795756	0.820802	0.885992	0.613021	0.976271	3.105371484	0.03668933	0.109823056
bHLH	Px_M21565	0	0	0	0	0	0	0	0	0	0	0	0	0	0	0
WRKY	Px_M21602	27.4678	11.1163	14.7023	10.7936	8.34873	8.54877	6.51127	7.07554	7.36891	7.44569	7.18078	6.74643	5.76886	10.0964	7.30206	-1.01880513	0.090332774	0.214214634
ERF	Px_M21614	0	0	0	0	0	0	0	0	0	0	0	0	0.0365042	0	0	Inf	0.994253049	1
ERF	Px_M21615	3.54109	1.86586	2.43856	13.2453	2.70538	11.25	4.8429	5.52862	7.69343	4.36893	2.22392	9.93639	5.28378	0.189232	3.12786	0.157047921	0.706779804	0.878777583
NAC	Px_M21617	12.6393	6.81195	9.73914	2.1337	2.14454	2.10425	1.45473	2.11109	1.7117	1.67261	1.53964	1.89829	2.03502	2.15127	2.34964	-1.999111942	0.000407568	0.002858579
bZIP	Px_M21748	0.848956	0.418726	1.42982	3.92253	2.99722	2.73376	11.7648	14.0408	6.89102	0.302866	3.41038	14.7239	4.36181	0.195877	0.0581402	0.588529249	0.694185503	0.869765994
MYB	Px_M21769	0	0	0	0	0	0.821683	0.0365721	0	0.0360914	0.259423	0.211868	0	0.886781	1.40616	2.66078	Inf	4.95E-06	6.24E-05
bHLH	Px_M21790	20.0686	20.8855	18.7198	41.7555	41.8866	38.8997	46.6556	37.0564	40.5153	31.9964	36.5884	48.5494	31.5558	23.9338	26.9517	0.599238925	0.221614516	0.407077179
WRKY	Px_M21793	265.379	271.969	191.339	137.026	183.914	163.224	121.922	182.233	131.815	117.386	112.095	123.194	219.899	174.278	159.804	-0.269556184	0.572855012	0.773235705
NAC	Px_M21819	0.0170039	0.062062	0.146716	0.0548474	0	0.0590079	0.140948	0.0577009	1.17238	0.0408087	0.155531	0.112298	0.0336714	0.0161289	0.0969449	-0.407832748	0.935715004	1
NAC	Px_M21831	103.15	103.709	117.695	139.339	141.912	113.849	150.351	143.815	123.407	90.9947	109.326	123.176	121.723	70.5993	67.5624	-0.234383848	0.661435307	0.843563229
MYB	Px_M21838	0.0811117	0	0	0.0872106	0.179584	0.093826	0.1921	0.550487	0.284362	0	0.834647	0.17856	0	0	0		1	1
WRKY	Px_M21842	11.2887	5.41534	7.65929	1.87417	1.53912	1.89631	1.96583	4.53015	2.23099	2.3407	2.06414	2.26126	4.29409	0.866069	0.617838	-2.139188507	0.000725247	0.00466583
WRKY	Px_M21843	0.194259	0	0.124158	0.0232073	0.0238942	0	0	0.0976587	0	0.0259008	0.0246783	0.023758	0.0427416	0.0204737	0.0136733	-2.029533744	0.487717381	0.697081517
ERF	Px_M21844	0.103431	0.755019	1.68572	1.3345	5.49599	16.8698	1.46976	0.701963	0.725219	5.7093	4.49377	0.341542	5.53002	22.9574	22.9981	4.586766063	0.000425369	0.002964899
ERF	Px_M21846	11.1766	3.99063	4.32595	1.64207	0.845338	0.321206	1.80851	3.45501	1.29799	0.416513	0.873079	1.06975	0.274933	7.83588	9.76271	0.171764409	0.839590238	0.961118104
ERF	Px_M21847	0.620586	0.849396	0.396639	0	0.1145	0	0.12248	0.116994	0.24174	0	0	0.113847	0.102408	1.47163	0.917302	0.703830076	0.715205576	0.884304003
ERF	Px_M21848	0.110872	0.101167	0	0.238417	0.245474	0	0.525164	0.877874	3.3687	1.33044	3.16912	0.366113	0.109775	0.210334	0.491647	2.210566472	0.595314891	0.792648298
bHLH	Px_M21850	20.6431	39.8905	31.2397	51.4526	53.731	50.4713	50.7079	45.3009	46.5027	40.4836	41.0599	45.3031	41.8912	37.0984	37.9881	0.497747948	0.33891084	0.545607074
NAC	Px_M21862	0	0	0	0.11196	2.93947	0.722714	0.123307	3.94577	0.121687	0.0624769	1.84537	0.0573082	4.53639	0.246929	1.4842	Inf	0.000842544	0.005296949
bHLH	Px_M21888	55.4908	9.62982	25.7295	0.02788	0.0287052	0.0599897	0.276352	0.234644	0.303022	0.0311158	0	0.371041	0.128369	2.36121	0.114984	-4.885907833	0.001067352	0.006455098
bHLH	Px_M21889	16.5797	17.9564	15.7075	9.20436	6.97852	5.81276	10.4936	8.95145	9.28318	6.96878	8.34284	12.2049	6.59905	2.65439	2.88783	-1.996105239	0.000167283	0.001337059
bHLH	Px_M21898	8.6084	6.45697	6.03231	14.0992	16.9797	17.0253	15.6578	21.4549	18.2014	14.6194	17.4326	17.8064	18.455	15.0334	14.8578	1.326318499	0.009317456	0.037613535
bHLH	Px_M21903	12.1148	12.0174	9.83276	13.7905	15.2147	16.668	14.9437	15.1309	13.0849	14.2347	13.5366	13.4106	18.1515	18.4124	18.3287	0.849633899	0.096670683	0.225297404
NAC	Px_M21978	7.71668	8.76213	6.59582	7.69713	9.33645	8.29637	6.63712	9.32949	7.06208	6.40699	6.62091	7.80669	10.0205	7.20621	6.94973	0.185154353	0.721592889	0.885880973
bHLH	Px_M21988	8.98598	9.66358	9.80713	5.97383	5.08483	5.66131	7.22061	7.98623	7.73515	8.5927	7.61381	6.95456	9.15525	5.6697	5.2096	-0.413396096	0.430208283	0.641262983
ERF	Px_M22008	50.7761	70.4	41.414	98.4288	131.165	113.959	52.8311	89.4581	71.0836	174.129	146.679	46.5829	113.862	588.134	564.082	3.232583274	0.007008353	0.030135598
ERF	Px_M22010	0.12504	0	0	0	0	0.0361601	0	0	0.0365306	0.0375115	0	0	0	0.0296515	0.059408	-0.183846316	1	1
ERF	Px_M22034	45.887	45.8157	35.5537	30.731	19.6687	12.6322	45.272	30.8592	33.5809	18.6858	32.5798	46.565	18.3067	6.16577	6.44815	-2.012707127	9.40E-05	0.000817797
MYB	Px_M22035	0.161023	0.165294	0.192966	0.49775	0.467918	0.465658	0.500529	0.751317	0.540994	0.289836	0.460261	0.443097	0.717434	0.171829	0.153007	0.976996093	0.411027717	0.624110238
NAC	Px_M22044	1.46285	3.63557	2.82333	30.1737	18.4313	16.1868	18.0063	27.5851	38.0361	33.3062	24.7799	19.8305	22.6976	15.6284	23.8865	3.123943182	1.09E-08	2.60E-07
WRKY	Px_M22056	1.36122	1.52534	1.16764	3.0812	3.59539	4.5304	3.2521	2.94436	3.12563	2.57911	3.08538	1.28801	1.86794	3.05804	2.20871	1.001340353	0.137109556	0.291089557
WRKY	Px_M22057	2.20557	4.46169	4.68777	5.83903	5.68938	7.43726	2.73496	6.44877	9.92068	2.47186	5.20997	4.37441	3.06961	1.99339	2.06941	-0.56204818	0.325989844	0.531726461
bHLH	Px_M22091	0.0430882	0.0393166	0.0206544	0.023164	0.214647	0.0498424	0	0.146215	0.0503531	0	0.0738969	0.0474275	0.0426619	0	0	-1.470617152	0.855927493	0.970480002
bHLH	Px_M22092	11.4613	8.7673	8.15145	19.0389	21.6702	20.5523	23.7998	21.669	21.7233	25.3907	22.0738	20.8888	22.5774	26.5764	27.4896	1.605524704	0.001511075	0.0085967
ERF	Px_M22140	0	0	0	0	0	0	0	0	0	0	0	0	0	1.17889	1.04975	Inf	0.014509411	0.053261005
MYB	Px_M22171	0.983695	0	0.157179	0	0.181494	0	0.388286	0.185448	0.191592	0	0.3749	0	0.324654	0	0	-2.030794098	0.72263001	0.886397092
bHLH	Px_M22175	1.62896	2.05469	2.02101	2.67868	2.97011	2.71561	1.36162	4.17286	2.18355	1.89723	2.13635	1.95121	5.73982	1.77236	1.42647	0.646175629	0.36182041	0.571795981
NAC	Px_M22181	6.93878	0.204239	1.59749	0.0534804	0	0	0.117802	0.19692	0.0871901	0	0.0853055	0.0273748	0.221617	0.0235904	0.0472643	-4.974426918	0.063411405	0.165156143
bHLH	Px_M22213	22.5102	42.4153	55.0831	71.1905	53.1521	62.0079	78.0938	78.2952	41.531	29.8443	67.2447	66.624	31.9102	8.25557	10.7679	-1.228650992	0.040081756	0.117174619
MYB	Px_M22215	1.96305	5.7892	5.54055	15.0278	11.2655	12.6981	11.2881	14.1576	12.4978	11.8911	12.6048	12.6014	9.57819	4.94556	6.81467	0.78808039	0.127332436	0.27595818
bHLH	Px_M22225	10.8216	27.8437	20.093	5.48955	2.91665	4.51126	1.18099	2.15516	2.93975	3.51882	2.28054	1.42544	2.32861	3.58631	2.86658	-2.55225966	5.46E-05	0.000511152
MYB	Px_M22226	5.98651	2.47288	2.05529	2.60945	3.6718	3.08813	3.16132	3.06548	2.17439	1.60177	1.89615	3.87349	3.24399	1.80329	0.999333	-0.752515475	0.299070645	0.501396844
MYB	Px_M22227	12.2404	14.6473	12.9754	2.93297	1.39374	1.49682	5.50797	4.98436	3.84169	3.10551	2.75901	5.92815	2.90863	1.42644	1.24065	-2.775856677	2.44E-06	3.32E-05
NAC	Px_M22229	0	0.069615	0.146285	0.328119	0.168915	0.0882522	0.542063	0	0.445782	0.0915503	0.261688	0.503859	0	0	0.0483303	-1.82695028	0.921908242	0.998384215
bHLH	Px_M22284	1.21778	1.53267	1.85188	0.496649	1.16216	1.84584	0.348082	1.32997	0.736088	1.91482	0.624153	0.323549	1.87096	3.82383	4.28283	1.337977313	0.053473785	0.145034642
bHLH	Px_M22285	1.62329	2.33151	2.42084	1.48678	2.5624	2.64275	0.640748	1.66613	1.51056	2.27257	1.09984	0.628677	3.51209	7.01445	6.64601	1.643022267	0.009607581	0.038538959
ERF	Px_M22292	61.2596	73.2642	65.6001	65.7829	60.2234	56.5114	185.962	110.519	129.759	76.2843	138.319	128.497	90.7896	13.1564	14.0095	-0.830423379	0.186348635	0.360470548
bHLH	Px_M22296	12.3987	40.3167	27.6438	22.8939	48.0506	38.7831	24.1708	28.0489	18.1294	15.1978	24.5091	22.941	24.4505	29.0031	26.6138	0.169532501	0.803566663	0.945425962
bHLH	Px_M22314	4.61441	7.35814	7.77395	2.11942	1.83499	3.00571	2.70559	3.64857	3.0365	2.6342	2.76598	2.61352	2.61705	1.27484	0.766259	-2.046966128	0.001580448	0.008926105
bHLH	Px_M22315	3.21724	4.54159	4.39071	2.13653	1.46651	2.01401	1.77041	1.9694	1.6808	1.27174	1.53628	1.66647	2.17358	0.95141	0.647384	-1.655894029	0.005285644	0.024002874
MYB	Px_M22316	0.11341	0.0689888	0.253696	0.487752	0.334792	0.830855	0	0.68417	0.309241	0.0453634	0.129667	0	0.898308	0.107575	0	1.044980937	0.554950113	0.759047795
bHLH	Px_M22328	6.2113	3.35128	4.55671	4.47158	5.38122	5.12317	5.30855	8.30875	4.22889	4.79612	4.38449	5.35055	7.05896	1.84435	2.29241	-0.332727345	0.681173178	0.859802694
ERF	Px_M22335	4.96691	6.34499	10.1982	20.605	16.9994	16.1831	15.9785	23.456	20.1701	19.5196	18.5037	12.301	21.3513	8.67669	9.07224	0.906298915	0.086403531	0.207118056
ERF	Px_M22342	5.30182	5.4937	6.33206	5.41062	6.46606	4.46973	9.09813	7.42007	4.77806	4.15152	5.54809	8.90199	5.51628	1.87522	2.04932	-0.830713192	0.198461567	0.376952463
MYB	Px_M22356	28.3935	45.2983	61.2213	9.41712	7.74873	6.72663	9.60647	11.9372	8.01204	4.78123	8.12614	11.8137	5.50879	2.72389	1.50079	-3.762395716	1.94E-08	4.36E-07
bZIP	Px_M22363	1.68358	0.35451	1.11742	0.139244	0	0.149806	0	0	0	0	0.14807	0	0	0	0		0.043715642	0.124990884
bZIP	Px_M22364	7.04283	3.6286	6.98359	0.959036	0.761138	0.42991	0.704159	1.24014	0.629757	0.780459	0.764869	0.490898	0.883143	0.616926	0.47087	-3.076533006	5.41E-07	8.62E-06
bHLH	Px_M22368	49.0713	30.3565	31.9886	44.0815	37.2622	34.1259	52.7786	37.7972	47.5111	40.6262	38.0934	51.7513	29.8393	22.3682	22.6247	-0.454043137	0.391119484	0.601915059
NAC	Px_M22382	14.561	19.1162	22.6014	22.9513	22.3147	21.1976	24.0459	28.571	21.4437	19.7016	21.8579	22.8418	31.5064	20.2243	17.3031	0.385764155	0.44682143	0.657972733
bHLH	Px_M22386	1.54628	0.967492	1.37653	2.80257	1.76066	1.55869	4.86536	1.94893	2.16838	0.583157	1.23755	4.27931	0.656134	0.125718	0.0279868	-2.367908914	0.006369472	0.027907934
NAC	Px_M22391	17.3259	12.0932	10.5846	10.9089	9.38151	12.4444	9.22694	11.6894	10.9488	12.062	10.7121	9.22441	15.2199	15.8314	13.9432	0.319141618	0.53559186	0.742209479
NAC	Px_M22397	0.535901	0.577899	1.49461	0	0	0	0	0.16532	0.113865	0	0	0.0536246	0.0482363	0	0	-5.972266537	0.003169987	0.015856318
NAC	Px_M22408	6.76745	3.49151	3.8655	0.289012	0.437597	0.109742	0.262133	0.0894258	0.0739108	0	0.0361566	0.243658	0.0156554	0	0	-10.02452951	1.18E-17	1.30E-15
bZIP	Px_M22436	23.4413	29.4255	28.2884	5.90938	2.53634	2.29795	10.8681	4.89856	5.0918	0.794607	2.86185	11.3412	0.996561	0.0628109	0.0838961	-6.275026396	1.10E-22	2.44E-20
bZIP	Px_M22439	0	0	0	1.23657	0.0848779	1.41906	1.08952	0.173453	4.5696	2.02413	2.01626	0.506365	0.835056	1.67273	0	Inf	0.033532816	0.102532666
MYB	Px_M22442	4.67061	6.23813	6.96441	10.6665	12.2551	13.3419	9.58387	10.4754	9.09334	8.38556	8.55029	10.5174	10.1225	10.1118	8.193	0.809156846	0.117756636	0.261159977
bHLH	Px_M22447	6.5709	6.14391	6.64686	7.80371	8.89209	10.3176	8.37276	10.2586	8.86125	8.48457	8.96965	9.02017	11.2554	7.15703	6.06971	0.427919855	0.398138239	0.609729448
bHLH	Px_M22448	1.32748	1.41947	0.93461	0.267618	0.757732	0.479864	0.343866	0.961931	0.654454	0.398238	0.521732	0.456615	0.800931	0.472189	0.407327	-1.044448859	0.169725776	0.337954557
bHLH	Px_M22463	5.74863	7.36593	6.24411	23.2112	21.8333	25.0426	23.6446	14.6651	21.3685	17.8694	20.1375	20.7328	15.9854	12.5879	13.5787	1.258222724	0.017828139	0.062853098
MYB	Px_M22465	3.21465	6.09072	5.98713	4.84332	3.51334	5.02123	3.46724	4.77105	4.11557	3.63639	3.83933	3.51585	4.72359	6.58402	5.18833	0.28398595	0.655810616	0.838609448
ERF	Px_M22470	1.77463	7.84075	9.626	1.657	1.39586	0.540211	0.38711	3.48641	0.982342	0	0.800923	1.07948	0	0	0.029584	-9.004100055	7.30E-07	1.13E-05
ERF	Px_M22471	0	0	0	0	0	0	0	0	0	0	0	0	0	0	0
ERF	Px_M22472	0.236338	0.0269563	0.0849669	0	0	0	0	0.0334161	0	0	0	0	0	0	0		0.246969266	0.438967048
MYB	Px_M22476	12.2894	14.8929	14.2614	15.8043	11.8439	10.5549	17.2159	17.8803	15.3188	13.0891	17.5958	17.5939	15.2535	8.25893	8.43637	-0.290351073	0.577082	0.776714702
bZIP	Px_M22484	0.173974	0.158746	0.0833949	0.23382	0.288888	0.201245	0.154511	0.0983936	0	0	0	0.191495	0	0.0412555	0.0551047	-1.795450778	0.641049418	0.82809805
MYB	Px_M22492	0.889109	0.0901424	0.426196	0	0	0	0	0.055872	0	0	0	0	0	0	0		0.02547706	0.082877462
MYB	Px_M22493	1.90476	0.316005	0.664036	0	0	0	0	0	0	0	0	0	0	0	0		0.12604078	0.273968119
bHLH	Px_M22502	27.5714	50.0164	45.9427	34.5349	30.2624	27.8795	26.5413	34.1039	27.2336	19.6935	28.6285	26.7868	25.0237	20.2816	18.3571	-0.829483242	0.095264719	0.222811747
bZIP	Px_M22512	7.99367	27.4509	13.6701	108.944	134.232	346.438	70.9938	119.011	110.835	289.064	201.625	57.7265	439.099	704.543	615.838	5.367525193	1.12E-12	5.70E-11
bZIP	Px_M22541	0.461414	0	0.176944	0	0.102158	0	0	0	0	0	0	0	0	0	0		0.483384572	0.693003428
bZIP	Px_M22542	1.53708	0.0738174	0.698022	0	0	0.0467899	0	0.0457535	0.0472693	0.0485385	0.0462476	0	0.0800985	0.0767359	0.0512478	-3.363880335	0.061350803	0.160892606
bHLH	Px_M22557	35.6779	15.5786	13.3774	11.4992	14.0595	11.7271	15.3361	14.2397	17.9662	18.1144	12.5147	16.5851	17.3453	15.9567	14.9969	-0.281878827	0.628986197	0.820360431
WRKY	Px_M22559	4.01413	6.46828	3.24791	6.55046	6.99647	6.09234	3.16893	7.50309	5.28977	13.8699	10.3183	3.917	7.94883	18.5248	15.8885	1.854099229	0.010897155	0.042512731
WRKY	Px_M22566	2.6939	5.6185	7.37901	3.34786	3.60187	5.72648	2.81717	3.97712	2.49395	1.86821	2.78005	2.88818	3.77572	3.84951	2.93657	-0.434244177	0.386525792	0.597043643
NAC	Px_M22661	0.660481	0.602667	0.844274	0	0	0	0	2.24127	0.25728	0.264188	0	0	0.435964	0	0.278935	-1.530117735	0.711781921	0.882869933
WRKY	Px_M22663	16.5033	7.39419	6.4323	6.9328	5.72969	4.99934	8.62602	10.132	9.20506	17.6497	10.102	7.03978	17.5824	12.596	11.8455	0.580317117	0.232211607	0.420749133
NAC	Px_M22690	35.4023	43.8787	40.001	28.0497	24.121	21.6458	30.2439	36.9935	27.9256	26.6018	27.9484	31.1276	40.7271	16.9902	17.2472	-0.617703091	0.232898084	0.421708949
WRKY	Px_M22692	5.54737	8.16963	6.4175	14.9565	18.1991	15.4474	20.326	18.6336	17.9505	27.0113	18.8927	19.5801	24.3906	22.1672	21.2344	1.896320781	0.000264621	0.00198854
WRKY	Px_M22697	0.982088	2.38966	2.02791	1.57036	1.44958	1.45645	1.37169	2.47809	1.76565	1.57131	1.61232	1.57991	2.71765	1.8631	1.51545	0.276950237	0.704663614	0.87725142
ERF	Px_M22701	0	0.158002	0.249013	0	0	0	0	0	0	0	0	0	0	0	0		0.64367486	0.829812186
NAC	Px_M22720	1.65383	1.47553	0.246638	62.9476	39.7896	22.7868	28.3316	41.2799	45.6969	55.0385	32.1452	45.5095	12.9542	14.0837	17.4611	3.908797527	1.72E-10	5.94E-09
NAC	Px_M22721	0.149624	0.273053	0.573779	0.160874	0	0.346154	0	0	0	0	0	0	0	0	0		0.494762306	0.703847509
bHLH	Px_M22729	0.328598	44.8252	57.083	8.93862	23.8628	30.8266	6.34256	24.0481	7.0656	16.1273	27.9896	2.64033	45.516	25.5896	27.1441	0.034623318	0.976392873	1
MYB	Px_M22733	0	0.022965	0.0482574	0	0	0.0291131	0	0	0	0	0	0	0	0	0		0.818893483	0.950241234
ERF	Px_M22760	7.91172	8.23884	9.42768	5.06232	4.71733	4.80862	6.14001	6.57284	5.55437	6.09684	5.68983	6.39606	6.01892	4.66388	4.20964	-0.663339204	0.198103099	0.376532867
bHLH	Px_M22762	3.22026	0.104942	1.87441	0	0	0	0	0	0	0	0	0	0	0	0		0.004994042	0.022940047
NAC	Px_M22805	0	0.0336417	0	0	0	0	0	0.0417035	0.0430852	0	0.168615	0.121746	0	0	0		1	1
NAC	Px_M22821	0.0469854	0	0	0	0	0	0	0	0	0	0	0	0	0	0		1	1
NAC	Px_M22822	0	0	0	0	0	0	0	0	0	0	0	0	0	0	0
NAC	Px_M22830	1.18782	0	0.145996	0	0.0337163	0.211387	0	0	0.0355921	0.0730955	0.0348228	0	0	0.317787	0.231527	-0.994875902	0.612602237	0.808331481
NAC	Px_M22846	8.83779	2.69497	4.02949	4.10383	5.03011	4.94074	3.36292	5.37096	4.35417	4.71644	3.84443	3.62605	11.6746	8.53387	6.95144	0.901007924	0.080837984	0.197509472
NAC	Px_M22860	21.5923	19.9448	18.8821	44.3731	33.9901	39.5365	40.7254	41.6886	46.4051	43.4391	35.0852	39.4746	39.2644	37.6833	38.7551	1.088913095	0.028350257	0.089963821
ERF	Px_M22886	29.4281	35.4234	35.6706	12.3092	9.66759	8.82858	8.86403	12.1194	11.6634	11.9765	12.3342	9.20861	12.9336	12.9475	12.645	-1.230745238	0.020645693	0.070417846
ERF	Px_M22888	7.71696	2.81659	0.195837	2.0499	0.351762	0.971424	0.295647	2.67001	2.51975	16.4232	0.778512	0.074948	0.898896	0.193761	3.12004	-1.108472287	0.535177753	0.741890391
ERF	Px_M22889	1.11229	3.15969	0.4024	0	0	0.0242764	0.695849	0.118693	0	0.0755508	0.023995	0.138601	0.145453	0	0.0132947	-5.004798934	0.008245423	0.034183509
ERF	Px_M22890	33.74	9.87576	15.5868	7.36164	8.5693	17.0104	8.86004	12.2956	9.43099	21.74	10.7874	7.01838	32.2181	31.6467	25.1446	0.717798021	0.141853047	0.298354415
ERF	Px_M22891	2.878	2.7955	2.22512	7.18699	10.3802	6.65826	9.56448	8.82105	8.24536	6.35006	7.00567	8.89037	7.53746	4.40307	4.64611	1.168326296	0.116600194	0.25927101
ERF	Px_M22894	4.50482	3.24513	5.0007	11.2166	12.0736	10.4219	11.792	8.31376	9.83602	4.69442	7.45475	13.4401	5.86875	6.63441	4.20548	0.523532026	0.514958048	0.722988199
bHLH	Px_M22917	2.10255	0.612288	1.0293	0.312642	0.371418	0.155242	0.370816	0.379508	0.601192	0.671014	0.81836	0.640122	0.332194	0.275815	0.765147	-1.244338129	0.185324071	0.359169325
ERF	Px_M22921	0.0373153	0	0	0	0	0	0	0	0.0436068	0	0	0	0	0	0		1	1
bHLH	Px_M22923	20.2461	7.07707	10.5258	0.433203	0.780544	0.58258	0	0.797546	0.470839	0.362611	0.230331	0.110871	1.2965	0.573263	0.510469	-3.949349145	0.000121776	0.001021116
bHLH	Px_M22924	7.34997	17.5778	15.2862	8.09381	8.98955	15.4272	9.75644	11.3979	11.3599	1.35142	7.18367	8.28589	12.5004	1.91161	0.450587	-1.546449915	0.037471006	0.111416043
bHLH	Px_M22926	29.951	37.8341	31.2206	22.981	20.5639	21.3817	27.7544	19.7148	21.9224	13.2644	21.0815	23.2235	15.9854	8.83183	7.23487	-1.553228791	0.003044622	0.015333781
bHLH	Px_M22927	46.1539	37.0608	26.9511	28.467	34.4242	26.0851	30.379	32.0511	27.8164	28.3238	29.4503	30.5654	34.9287	32.9099	32.7053	0.017300521	0.970304023	1
MYB	Px_M22942	13.3442	2.1378	3.06401	1.24583	1.07127	0.736448	1.05546	1.35385	0.892793	0.336147	1.00452	1.24737	0.705996	0.181167	0.306513	-3.935421299	0.04560283	0.129063611
NAC	Px_M22970	13.5293	11.9506	10.6301	6.67175	7.54489	6.20707	4.84845	8.08319	6.33011	5.98128	6.39681	5.06658	8.18333	6.5613	6.18627	-0.660656852	0.207402764	0.389051914
ERF	Px_M22978	46.4458	26.415	41.0712	32.4559	22.6168	34.6726	44.3261	51.2567	81.2498	44.7483	42.0705	31.631	89.1027	20.5862	15.2262	0.085474546	0.854408258	0.969691045
ERF	Px_M22994	13.4553	11.8228	9.04674	9.17803	9.64545	9.05604	10.5461	11.5284	10.1445	8.41066	8.41805	9.43123	10.696	6.89231	7.05726	-0.370328148	0.479113416	0.690053685
MYB	Px_M23007	1.81912	1.30237	1.77083	0.72218	1.54907	1.87766	0.762235	1.80441	1.43902	1.61199	1.91989	0.554488	4.79376	1.27423	1.36513	0.597249942	0.327639998	0.533797732
MYB	Px_M23008	0.0963871	0.26385	0.369627	0.0690897	0.213404	0.185826	0.152185	0.835867	0.488099	0.0385542	0.220407	0.0353646	0.222678	0.0304757	0.162825	-0.745011398	0.733514357	0.894457736
bHLH	Px_M23017	0.332916	0.531605	0.897659	3.78083	2.5798	2.26247	2.16825	3.53035	2.74764	1.14854	2.40277	2.65671	1.79232	2.0526	1.72671	1.811880283	0.010428587	0.041031818
bZIP	Px_M23046	50.3463	46.2722	35.1352	39.4043	35.5039	38.6719	41.8271	44.3805	45.6571	50.823	41.2573	39.2077	49.2243	52.097	49.3108	0.351777022	0.488389815	0.697702822
NAC	Px_M23054	43.5942	19.5395	22.3867	11.718	13.9264	17.5315	7.88962	16.3727	18.2086	53.9469	8.68847	9.37195	64.4071	19.4236	28.2903	0.424541906	0.357397997	0.566248505
NAC	Px_M23058	0.0946635	0.431886	0.0544526	0.3257	1.23657	0.109502	0.739843	0.599629	0.398247	0.477096	0.562811	0.479305	0.393653	0.287336	0.0599675	0.421931236	0.839164	0.960868675
bZIP	Px_M23071	66.1384	32.1477	33.5828	15.6907	18.3391	19.1923	16.143	18.2522	19.6845	31.9887	22.1796	15.8682	24.8915	39.5363	43.3394	-0.091325339	0.885061254	0.990687995
WRKY	Px_M23079	1.80506	1.86667	2.05355	0.931578	1.22558	1.1136	0.968998	1.41562	0.956262	0.953057	0.85304	1.37755	1.09615	0.821846	0.747069	-0.989115223	0.156521527	0.31975104
bHLH	Px_M23085	0.485393	0.369087	0.271453	6.43664	19.2546	42.2045	10.5856	20.406	25.9981	52.7613	34.1769	6.23321	70.006	61.6957	73.5406	7.664306746	4.02E-29	1.94E-26
MYB	Px_M23094	122.947	219.462	200.037	310.522	234.335	208.925	327.446	285.618	324.791	236.837	235.27	342.77	134.448	140.764	158.469	-0.153275244	0.737714312	0.897442641
NAC	Px_M23095	0.524059	0.212527	0.167473	0.250428	0.322301	0.134712	0.275811	0.395186	0.0680464	0.20962	0.399453	0.0640928	0.345916	1.60174	0.81151	1.845898206	0.171342074	0.339852309
WRKY	Px_M23139	5.37213	5.83667	3.21793	6.03577	8.0769	6.74412	6.42068	7.54626	5.00285	4.37759	5.28514	7.10494	7.49606	6.75476	6.92236	0.704132237	0.16824274	0.335892418
bHLH	Px_M23140	110.672	121.736	134.599	108.59	98.9948	125.712	84.5736	100.418	111.147	136.754	101.502	87.3415	147.403	146.04	134.403	0.367734646	0.464792532	0.675744081
bHLH	Px_M23141	5.26849	5.93557	1.49466	0.867035	2.44004	1.18155	1.59152	2.00672	1.50778	0.258044	1.72105	1.30183	0.58551	0.0509937	0.204336	-3.925777264	0.00019019	0.001492079
NAC	Px_M23144	80.6157	73.3007	77.2865	97.8544	80.7349	81.5548	91.5826	98.8733	94.5859	97.7079	85.003	90.4261	98.1607	65.3407	64.4442	0.08521621	0.846694014	0.964963809
bHLH	Px_M23158	14.7859	34.9374	44.3244	28.2956	19.1167	18.6353	31.0328	22.591	30.6894	22.1785	23.7811	25.5663	18.9005	4.39593	3.66975	-1.836920582	0.013330853	0.049919458
bHLH	Px_M23161	39.7702	41.1426	26.6539	86.4855	72.9548	77.9139	86.572	67.3379	74.9537	51.4345	62.9381	83.534	58.6059	48.6654	50.4069	0.692277655	0.163727299	0.329855741
ERF	Px_M23171	217.902	136.697	175.505	36.6447	31.6003	28.5702	24.2238	41.6418	32.182	46.3336	28.6912	36.6438	46.4882	34.6472	33.7292	-2.091334635	4.69E-05	0.000450084
NAC	Px_M23184	50.9057	47.3971	56.2064	13.9188	9.41019	5.06661	12.2944	22.9369	9.74415	4.43836	7.38199	16.5347	6.16775	1.01558	0.760464	-4.359209824	8.89E-14	5.25E-12
WRKY	Px_M23204	7.48957	7.09682	9.94192	8.82701	8.76939	6.99749	12.9622	12.2187	6.56425	4.148	6.25768	14.4267	9.41194	2.32252	1.91605	-0.877156352	0.269986611	0.467169307
WRKY	Px_M23230	4.51669	4.71157	4.76536	8.74867	9.97496	11.8146	8.84252	9.07546	8.73957	7.58519	7.97975	8.46913	9.33728	9.30053	8.55495	1.106310329	0.03207997	0.098962034
MYB	Px_M23247	12.8518	10.8484	9.18454	29.1763	34.0256	37.2474	30.3262	27.392	32.8088	44.3873	34.3547	29.817	34.0823	41.7016	52.086	2.148644513	6.59E-05	0.000600447
ERF	Px_M23256	7.23731	7.51021	10.8294	11.0314	10.1483	11.3593	13.1073	12.9697	13.9964	10.8473	10.7734	14.0892	11.8024	4.98042	4.08128	-0.261052499	0.632267848	0.821775266
ERF	Px_M23274	101.164	92.7496	104.683	26.7331	26.5781	24.032	20.6847	88.4916	57.5468	74.1213	56.9403	24.7085	89.8966	24.1482	34.35	-0.989138424	0.058914139	0.156070783
bHLH	Px_M23290	0	0	0	0	0	0	0	0	0	0	0.133487	0	0	0	0
WRKY	Px_M23298	2.76612	3.27947	2.86837	7.0812	8.72812	6.39942	4.79076	8.36484	4.94769	7.56436	5.42164	6.56575	6.5581	7.01459	6.65152	1.341418185	0.014490041	0.053199364
WRKY	Px_M23329	41.2754	15.4971	26.7294	3.48109	5.77557	1.94748	2.36608	9.98211	2.76738	1.86486	3.0037	2.89169	10.0748	1.35126	0.656317	-2.905627776	0.000449109	0.003102626
NAC	Px_M23337	0.685578	0.742861	0.534029	0	0	0	0	0.0484673	0	0	0	0	0	0.0406437	0	-5.323363005	0.007607504	0.03213307
NAC	Px_M23338	14.6656	15.2335	11.363	25.4377	26.6756	24.5398	21.2713	29.9432	27.8094	28.473	21.698	26.1428	28.79	21.632	21.0057	0.91481831	0.070454199	0.1786703
NAC	Px_M23340	50.6151	29.6243	27.4171	38.1991	39.2688	37.831	33.5177	46.4901	39.3326	53.8516	34.5	35.3928	56.7756	53.8358	51.2601	0.731798931	0.132090444	0.283284117
NAC	Px_M23345	24.127	36.4291	31.538	33.2292	34.6341	26.08	28.6918	33.6663	30.5388	33.0452	27.0833	30.5209	27.7441	24.3575	28.4813	-0.03876452	0.936421611	1
NAC	Px_M23365	0.463205	0	0	0	0	0	0	0	0	0	0	0	0	0	0.0183395	-4.328528458	0.36495572	0.575344187
NAC	Px_M23401	0.0358401	0.0327028	0	0	0	0	0	0	0	0	0	0	0	0	0		0.915039339	0.99765581
bZIP	Px_M23417	4.48563	2.8532	5.92419	0.260157	0.576924	0.0430603	0.286525	1.01055	0.369763	0.134008	0.212806	0.491688	0.23957	0.176548	0.106116	-4.58852052	1.93E-10	6.63E-09
bZIP	Px_M23418	1.03766	0.946833	3.97925	0	0.0425448	0.266737	0.13653	0.130415	0.0898235	0.0922352	0.0878819	0	0.152207	0.0729087	0.0486918	-4.422046	0.01376732	0.051139154
MYB	Px_M23447	55.0818	47.2017	45.5693	31.5274	55.0258	63.7858	21.0983	34.7389	21.1386	49.1742	40.9491	22.7691	48.826	103.091	102.288	1.00085432	0.081488089	0.19854911
bZIP	Px_M23458	6.7278	8.72015	6.48535	13.2772	16.2299	13.7295	12.7003	14.594	12.0591	10.3609	12.1781	12.9966	13.2981	11.7716	10.9236	0.854493189	0.096448038	0.224924655
bZIP	Px_M23465	4.06636	5.52697	6.35526	4.39489	5.48623	4.28729	6.37017	7.16288	4.62821	1.70276	3.70487	7.52972	3.43899	0.683031	0.550075	-1.824910217	0.002271127	0.012033285
ERF	Px_M23469	472.816	331.615	277.619	437.393	387.89	445.93	391.122	425.681	395.091	432.111	436.981	461.506	558.862	376.074	366.53	0.373693967	0.424575864	0.636310653
[truncated: 1,029 more rows]

## Sheet: Supplementary Table S6
Supplementary Table S6. Detailed information on disease resistance related DEGs
Symbol	KEGG ORTHOLOGY	Gene ID	0d1:FPKM	0d2:FPKM	0d3:FPKM	2d1:FPKM	2d2:FPKM	2d3:FPKM	3d1:FPKM	3d2:FPKM	3d3:FPKM	4d1:FPKM	4d2:FPKM	4d3:FPKM	5d1:FPKM	5d2:FPKM	5d3:FPKM
CNGCs	ko04626	Px_M29641	33.5052	21.6383	15.9763	104.199	136.137	78.058	129.091	104.105	86.6155	55.9494	94.5273	130.21	47.5988	38.1336	48.1809
CNGCs	ko04626	Px_M25155	20.219	23.5174	20.8309	7.23904	8.35349	6.05835	5.47566	7.09339	5.54865	5.3255	5.14506	6.15926	8.49478	5.26857	4.26073
CNGCs	ko04626	Px_M27183	0.403567	0.115075	0.411083	0	0	0	0	0	0	0.030267	0	0	0	0	0
CNGCs	ko04626	Px_M05952	41.3291	24.8062	17.2582	12.6503	22.53	13.7985	16.957	15.7211	9.63723	7.46682	14.5084	17.6611	7.31775	6.98478	6.4291
CDPK	ko04626	Px_M14304	5.50853	4.97435	5.19	14.2145	11.8386	10.9642	14.5981	15.2549	15.9822	10.9637	13.4867	17.5626	13.0145	5.78362	5.01773
CDPK	ko04626	Px_M34679	19.7335	46.4234	30.4544	117.35	108.13	96.5799	154.958	106.45	111.598	64.9922	110.998	142.323	48.0188	33.9182	35.96
CDPK	ko04626	Px_M21214	91.7083	59.4895	68.3257	15.4917	16.2558	12.7077	10.7209	21.5898	14.7894	15.1699	13.4598	12.487	21.5627	20.6444	17.8527
Rboh	ko04626	Px_M00935	7.02284	6.31442	5.65006	0.982499	0.602401	0.10689	0.486328	2.24143	0.803893	0.492822	1.47912	0.339039	1.02674	0.116868	0.0130083
Rboh	ko04626	Px_M25932	0.462201	0.471359	1.23811	0.555419	0.466516	0.314501	0.85318	0.830343	0.635446	0.130502	0.652796	0.793048	0.215354	0.0128946	0.0172233
Rboh	ko04626	Px_M30388	1.80939	2.04656	2.48455	1.54014	1.28319	1.19912	1.54001	1.80148	2.85232	0.474957	2.20882	2.24056	0.867752	0.232413	0.226855
CaML	ko04626	Px_M01339	1.47948	1.61247	1.89117	0.13256	0.0454945	0.380308	0.291991	0.139457	0.0960512	0.246575	0.18795	0.135706	0.28483	0.194909	0.234305
CaML	ko04626	Px_M25349	322.879	333.87	313.171	86.8147	57.8799	38.6068	53.069	73.8992	70.3811	79.305	57.185	52.6589	59.6308	46.9038	48.2745
CaML	ko04626	Px_M18957	24.4076	23.6095	23.5122	8.89481	3.63725	0.814429	0.833732	5.11016	3.70248	5.56203	3.01871	1.61452	1.04565	3.06092	2.4159
CaML	ko04626	Px_M30911	1036.15	887.514	863.636	377.907	333.589	313.873	243.813	396.986	336.78	347.671	315.169	276.727	369.16	349.57	349.375
WRKY1/2	ko04626	Px_M29056	11.044	13.0277	12.0372	35.9393	37.034	38.0503	35.5044	31.6184	35.0541	29.6462	32.648	36.3762	33.5249	23.9122	22.2831
WRKY1/2	ko04626	Px_M06436	14.6923	20.9088	19.0823	42.7052	43.2231	38.1486	44.0541	40.8612	31.2412	27.3354	28.1514	40.1579	32.8753	20.6274	19.4116
NPR1	ko04075	Px_M14751	1.22496	0.574247	0.290899	3.44369	3.96861	2.89894	7.03984	5.65674	4.60965	6.16289	5.61503	5.70252	7.04336	2.72892	3.06835
JAR1	ko04075	Px_M28390	155.873	88.9332	46.1592	16.9384	21.3239	16.1734	22.9989	32.1915	24.9539	13.1841	18.2552	30.0384	29.7747	8.33725	5.8711
JAR1	ko04075	Px_M05933	122.202	101.67	84.9343	30.4467	30.8441	49.1194	15.9965	23.2803	23.0337	23.9017	14.791	20.3215	50.9641	43.9656	35.7207
TGA	ko04075	Px_M05170	14.0376	4.84604	4.56343	14.7614	19.1991	15.2183	21.581	33.4267	34.9204	24.3549	33.4349	22.7524	43.2889	18.5201	16.7939
TGA	ko04075	Px_M21174	0.23272	0.0589858	0.0247899	0.194614	0.386436	0.523442	0.612398	0.672714	0.664784	0.744691	0.576504	0.526543	1.3697	0.846188	1.23672
COI1	ko04075	Px_M22989	20.7329	14.9786	13.8467	37.4036	37.1353	35.5701	39.9625	37.9442	42.9399	36.4334	35.7082	45.5905	41.9936	25.2344	24.7232
PR-1	ko04075、ko04016	Px_M20344	36.5174	8.56824	27.3198	0	5.4863	7.99573	7.33582	1.54897	0	2.42576	3.42962	26.4138	0	0.123708	0.165236
PR-1	ko04075、ko04016	Px_M20345	8.84718	2.95133	10.7619	0.102284	1.89561	1.87073	0.788557	0.645632	0	0.456621	1.08767	2.30365	0	0.0902358	0.0602637
JAZ	ko04075	Px_M22170	45.0022	28.645	29.5763	79.2219	86.4191	108.459	99.3628	60.7486	86.1534	83.2568	79.6613	77.7935	59.1888	51.6158	57.7036
JAZ	ko04075	Px_M29658	26.5356	18.9337	25.944	10.544	12.9972	19.5082	10.0054	11.5915	5.88865	6.29107	6.96407	6.23749	7.08902	9.35028	11.4466
JAZ	ko04075	Px_M25317	66.9616	18.3891	19.1487	96.5039	105.067	49.0968	126.704	130.842	105.497	77.0333	98.1645	153.46	60.1458	30.7868	46.7768
MYC2	ko04075	Px_M07599	64.0606	39.2928	42.0797	38.1084	56.8728	53.3662	32.6554	51.7217	33.1383	45.5491	43.0168	40.8672	60.802	68.8136	66.3692
FLS2	ko04016	Px_M09448	6.85686	102.119	86.2525	53.001	53.4896	32.8554	37.9867	50.2098	34.301	5.64579	27.0036	60.6292	6.02145	3.33442	2.15914
BAK1	ko04016	Px_M07011	21.2943	16.122	12.2674	21.8642	21.3433	11.2953	16.8789	22.1771	14.6169	12.1779	15.0467	18.3921	12.2703	5.09514	4.53298
MEKK1	ko04016	Px_M05151	72.368	39.776	44.523	30.9121	28.673	24.4484	30.8861	27.6276	34.2334	43.0782	33.0492	32.3584	27.8504	28.5976	35.4083
MEKK1	ko04016	Px_M12497	25.4849	21.3695	19.1067	11.5628	13.5213	10.4627	11.6525	12.9566	11.5964	11.2098	11.4136	12.778	12.1169	10.1333	10.6024
MKK1/2	ko04016	Px_M33804	116.26	71.8995	57.8749	42.1874	58.5695	40.1398	49.806	47.712	42.7188	44.8094	51.9388	44.3204	39.9669	29.6444	34.9593
MPK3/6	ko04016	Px_M20186	572.202	306.266	343.884	54.8377	75.7699	59.968	49.5716	78.5692	41.7472	57.917	77.9535	50.9869	82.9831	174.12	92.8717
MPK3/6	ko04016	Px_M02579	57.9823	29.2299	17.2598	18.5693	22.5186	11.6022	36.0652	18.42	19.7546	18.2565	20.5195	24.9642	13.8919	6.06642	9.15589
VIP1	ko04016	Px_M12670	7.03993	7.55112	5.78504	11.5856	13.519	13.5281	12.4877	14.301	13.1966	17.4128	12.8128	13.8531	20.0858	16.6533	14.726
WRKY22	ko04016	Px_M05896	12.003	9.30077	5.60143	20.3142	38.8078	21.6348	30.9088	28.7701	23.9345	27.3587	36.233	26.2138	18.518	13.825	13.1555
WRKY22	ko04016	Px_M28338	5.49159	3.91913	2.1471	6.3993	19.8001	11.5337	7.01157	11.1394	5.41364	12.7378	14.4517	6.82131	12.7882	22.9022	19.6874
PR-1	ko04016	Px_M02346	2.30448	1.1828	2.48548	3.0972	3.50776	3.66535	2.04667	2.44375	2.18808	4.148	2.14079	2.53656	2.99471	3.41547	2.00729
NDPK2	ko04016	Px_M07354	5.43632	4.32334	3.5383	0.857994	2.70538	2.19231	1.41743	2.08734	1.34052	1.07727	1.14047	1.26264	2.12339	1.08809	1.26378
NDPK2	ko04016	Px_M25737	20.4124	54.1174	65.5622	6.72577	5.62318	3.48197	6.40495	8.6717	4.34209	2.76551	3.01141	10.7681	3.772	0.178452	0.297946
NDPK2	ko04016	Px_M28019	58.5378	66.2569	57.014	48.808	33.175	20.5405	52.3752	53.7196	46.077	30.9835	29.3613	46.0162	33.7323	11.3615	16.8584
NDPK2	ko04016	Px_M00864	22.3927	23.5839	18.0146	35.4558	35.6009	32.7329	28.3196	37.8465	41.3136	50.4885	34.2641	29.5937	52.1739	42.8683	48.743
MKK4/5	ko04016	Px_M17489	61.0476	40.067	37.2361	16.9411	15.5322	20.4526	13.188	15.8105	15.1088	21.424	17.3016	12.9306	20.6604	28.8838	29.3975
MKK4/5	ko04016	Px_M27997	7.51089	0.913791	2.61359	0	0	0.128714	0	0.188795	0.0650166	0	0.127223	0.122478	0.440686	0.369413	0.246711
MKK3	ko04016	Px_M03268	7.5716	9.41557	9.31455	22.6937	22.772	23.4076	22.9308	25.6176	19.4974	14.3925	19.3057	24.1911	23.0208	14.6818	14.4743
MKK3	ko04016	Px_M03269	6.58131	7.35639	5.62599	19.7543	19.8533	16.9388	19.4185	22.457	14.9973	14.1496	15.99	18.8346	19.7658	10.0923	11.4999
PMPK1_2	ko04016	Px_M04585	4.01273	8.1897	7.025	17.9039	21.5885	15.2931	23.5751	28.1106	25.7118	11.7472	22.9175	24.2393	21.8421	8.55027	8.05577
PMPK1_2	ko04016	Px_M12045	9.626	17.1154	11.9358	32.3791	36.8515	74.4392	29.9493	28.0483	31.555	42.1228	32.4754	26.1368	59.552	110.546	101.732
PMPK1_2	ko04016	Px_M16193	5.13224	2.71852	2.73118	1.28601	1.13148	1.18231	0.643796	1.91868	0.991121	1.61793	0.969698	1.22078	1.72253	1.83587	1.29496

## Sheet: Supplementary Table S7
Supplementary Table S7. Detailed information of genes in different disease resistance related modules
Module	Gene ID	0d1:FPKM	0d2:FPKM	0d3:FPKM	2d1:FPKM	2d2:FPKM	2d3:FPKM	3d1:FPKM	3d2:FPKM	3d3:FPKM	4d1:FPKM	4d2:FPKM	4d3:FPKM	5d1:FPKM	5d2:FPKM	5d3:FPKM	log2FC	P value	Q value
black	Px_M13834	23.3454	32.3004	25.676	455.181	269.981	694.096	312.894	576.79	678.081	1432.8	976.021	395.229	920.906	1005.57	1197.64	5.44203705	3.92E-19	5.32E-17
black	Px_M07115	2.06854	15.3647	37.0182	194.717	244.685	617.171	153.043	173.513	279.969	396.558	467.616	49.8911	682.081	556.123	441.169	5.052012675	1.41E-18	1.75E-16
black	Px_M30864	96.6564	111.786	108.581	182.399	171.183	290.741	170.088	200.086	163.858	228.548	251.288	144.494	420.129	328.385	254.867	1.772544105	0.000434722	0.00302596
black	Px_M10973	0.148244	2.28265	1.04815	48.6541	64.4536	47.6505	109.168	76.6103	124.039	427.425	143.286	62.475	249.504	170.128	285.826	7.833157403	8.09E-25	2.42E-22
black	Px_M06171	1.93546	1.42871	1.18838	66.2645	50.1221	90.7363	74.9636	72.3193	91.8185	254.668	148.04	45.5039	135.671	130.161	143.933	6.648751119	1.63E-26	5.65E-24
black	Px_M02732	9.09627	2.62106	11.0811	33.0175	17.6409	55.1422	65.7629	65.6797	70.2535	303.167	400.758	32.3707	463.045	275.778	157.402	5.339577425	3.65E-16	3.12E-14
black	Px_M21314	3.59595	1.65862	1.96997	34.2872	107.918	83.9238	56.4798	71.4268	95.9127	130.4	113.267	39.0154	220.822	93.9313	122.835	5.989086292	5.58E-23	1.31E-20
black	Px_M14957	0.264192	1.20533	0.422137	35.6965	35.0958	34.3296	59.8582	71.8201	112.689	127.127	104.413	32.4725	151.628	83.0314	95.1167	7.55896566	2.16E-27	8.62E-25
black	Px_M20744	32.7499	36.1271	48.5365	111.963	72.2856	126.093	136.557	100.137	167.545	241.977	153.762	90.9122	142.679	154.126	163.092	2.131972859	2.59E-05	0.000267416
black	Px_M14984	32.9845	36.8818	33.2528	76.2872	56.5228	108.792	63.1784	84.5955	96.6418	124.485	75.5156	67.258	213.492	128.975	117.929	2.24955457	1.09E-05	0.000125733
black	Px_M28469	94.635	37.2159	39.8673	96.3534	92.0065	45.7936	64.5092	129.821	115.924	276.028	126.755	73.9329	255.822	113.789	158.113	1.699244904	0.000437974	0.003041327
black	Px_M26690	16.2617	16.7006	13.4207	68.3871	65.0573	75.602	78.9438	70.2134	85.3728	170.059	106.457	61.2191	151.255	123.567	152.385	3.352419166	2.78E-10	9.22E-09
black	Px_M10397	0.346505	13.46	34.7856	53.6485	85.3753	127.404	37.3977	74.4129	90.5879	45.0251	87.6677	31.1659	154.63	103.016	56.2872	2.749482928	5.84E-07	9.23E-06
black	Px_M03863	0.247239	2.19957	1.95549	26.45	23.538	147.358	11.7109	28.3854	65.7303	122.159	95.2628	5.71489	201.587	130.977	102.822	6.722521162	1.86E-25	5.90E-23
black	Px_M19105	83.6093	18.8871	15.9446	61.6638	101.612	39.4964	56.4074	132.862	42.9907	103.122	75.1576	29.7976	192.435	80.8716	92.6313	1.683074384	0.001435693	0.008248529
black	Px_M35936	57.3532	11.3922	15.7099	11.7458	47.942	73.79	13.8604	41.9252	11.8544	49.159	20.5199	3.65032	158.961	54.0318	57.5876	1.700520696	0.010329845	0.040732673
black	Px_M25014	3.10661	7.12838	2.27754	79.1824	101.2	94.0671	75.0356	121.077	127.865	148.676	103.528	93.3816	210.109	140.794	124.069	5.362393148	2.17E-19	3.02E-17
black	Px_M18580	0.127453	0.174445	0.0916424	20.8296	29.312	45.9618	19.7336	26.022	28.5597	89.7001	52.4602	13.3274	73.791	76.2544	62.694	9.231355976	1.62E-35	2.09E-32
black	Px_M34797	11.5133	1.15264	2.90652	8.34321	42.2716	23.6719	29.8317	109.614	5.90479	37.2895	47.0013	9.09738	98.5208	73.2622	81.3712	4.140406029	8.35E-14	4.96E-12
black	Px_M11892	61.0236	37.968	37.6409	60.5369	49.7076	41.4127	62.2584	81.4562	87.6342	152.089	81.2011	57.1244	102.122	88.995	115.358	1.32109998	0.00642458	0.028092199
black	Px_M32908	37.3091	38.1409	32.5712	54.6199	56.5512	66.8291	58.2711	83.7597	70.0382	86.8117	58.407	58.0226	121.345	89.9918	80.4344	1.547923823	0.001962677	0.010652506
black	Px_M07095	10.1515	5.50959	12.4018	4.81133	3.65581	13.1894	41.6051	18.1136	30.1086	80.9212	54.0004	33.4999	71.3247	44.0214	50.9448	2.666413038	1.83E-07	3.27E-06
black	Px_M10299	107.266	69.6401	96.7558	132.824	123.697	150.59	103.365	144.343	126.354	172.725	126.67	86.0977	203.157	144.148	131.981	0.912712763	0.058980959	0.156200352
black	Px_M00564	0	0.502222	0	24.5591	37.929	59.3701	21.9971	28.1715	60.9432	34.6747	52.861	16.2059	97.2746	42.5494	36.2615	8.542708759	2.90E-21	5.28E-19
black	Px_M32915	94.9155	122.788	70.565	71.8465	123.599	55.9878	113.869	143.043	92.2054	97.1372	109.301	86.4507	142.296	104.155	108.788	0.430489484	0.386879587	0.597504363
black	Px_M07605	15.6877	25.0976	14.311	45.549	55.0066	62.9939	59.6586	71.2917	62.5894	116.349	77.6716	50.8897	129.87	115.897	92.6363	2.753813255	2.95E-07	5.03E-06
black	Px_M09586	1.3724	2.9085	3.42372	19.7222	24.733	17.7871	11.7955	21.9	55.3395	58.6492	24.9373	5.97747	86.8186	24.6638	49.5739	4.444998381	1.32E-08	3.07E-07
black	Px_M01140	55.5059	29.7281	43.174	28.442	51.4833	38.8015	47.5362	102.68	54.3263	81.9648	73.5023	52.3906	226.559	80.6214	56.4111	1.501958749	0.031288745	0.097060913
black	Px_M17011	0.308518	0.0804322	0.0422539	22.7462	12.0513	20.8009	22.3378	27.8182	78.2877	55.4266	49.132	16.9309	75.0574	38.2108	31.5497	8.450001102	7.63E-30	4.32E-27
black	Px_M24967	3.79803	2.73247	2.52082	17.1983	33.8783	19.0098	6.65976	42.9606	41.8233	36.5481	26.2217	8.36103	66.3141	22.8626	18.2762	3.57919848	7.33E-05	0.000658212
black	Px_M27229	131.823	99.5786	109.179	132.204	114.766	107.372	109.497	142.05	124.217	140.571	134.585	109.585	144.139	124.3	113.065	0.292966769	0.548618795	0.7547028
black	Px_M32914	45.8385	65.9843	36.5582	42.9121	74.3661	34.2826	69.9563	96.3234	55.876	64.489	65.5114	45.2353	98.2038	64.6574	79.103	0.835000746	0.112552116	0.252205176
black	Px_M34325	1.82501	0	0.777621	25.2911	10.775	18.9998	34.3378	29.1299	46.9198	54.9928	35.9362	34.1497	56.0157	39.4307	42.9046	5.835223964	1.29E-14	8.80E-13
black	Px_M06009	6.08338	17.2694	6.99859	21.8026	39.8077	22.6746	25.6133	47.2501	49.1315	65.2127	40.0321	23.3617	74.6876	27.3129	37.8519	2.277854449	7.23E-05	0.000650393
black	Px_M26235	13.2664	23.2679	15.9172	36.7273	37.0229	30.9674	29.82	39.3569	41.4964	78.8342	55.1316	33.227	70.788	49.4306	59.5827	1.911260317	0.000299745	0.002212818
black	Px_M12471	0.16128	0.294326	0.10308	13.2945	24.7575	20.6461	6.87538	14.047	30.4697	37.8035	19.116	5.50319	76.7019	30.9532	50.3347	8.242568536	9.22E-29	4.19E-26
black	Px_M08032	62.8877	45.5063	39.4933	60.4975	61.0124	83.3057	44.8477	61.4212	61.3436	81.4567	55.057	49.4222	104.686	78.471	69.9852	0.889252399	0.069385885	0.176529633
black	Px_M17711	9.85763	23.3103	21.4301	36.872	41.3447	45.4507	36.4989	43.3446	30.9895	51.6476	46.5113	26.591	75.3315	54.5219	52.1558	1.85530328	0.000776782	0.004942228
black	Px_M09180	18.6982	17.7798	15.1522	25.31	28.6302	26.5697	36.6621	28.9644	31.5801	53.283	46.4924	25.629	57.7026	40.6621	45.7464	1.605428097	0.001316863	0.007682019
black	Px_M21949	3.85093	18.9049	3.62713	23.0511	26.4508	24.8257	16.2405	27.3326	41.5019	61.0734	39.4719	13.0385	68.6978	27.7482	29.0314	2.324157164	5.29E-05	0.000498464
black	Px_M05340	3.1071	5.33004	3.4554	12.1602	20.5001	52.187	14.8645	16.1668	14.8144	43.8467	15.3467	12.7224	75.3093	41.0253	31.5714	3.708737087	1.59E-09	4.50E-08
black	Px_M30934	80.7111	73.6719	71.9052	99.9062	91.1003	104.673	91.8274	108.94	102.542	124.354	90.568	92.0743	136.07	118.456	122.72	0.878435467	0.072064276	0.18168144
black	Px_M08033	34.9666	28.2426	21.6035	34.1147	35.5546	45.3913	24.3837	39.6983	37.0786	47.7092	34.6484	25.9438	65.7793	45.6972	44.8757	0.995620142	0.059054959	0.156345024
black	Px_M22101	20.4447	22.1855	19.0267	30.4665	30.0587	31.4091	24.4407	44.2361	35.1301	44.5072	36.4394	26.027	59.1564	42.6797	41.4812	1.334055447	0.007344342	0.031242245
black	Px_M30971	1.25884	0.548218	0.246856	6.79822	16.7226	12.4767	12.2303	29.449	20.0936	24.2723	25.5146	3.27508	43.3685	16.6083	17.6164	5.283643984	1.62E-13	9.27E-12
black	Px_M24454	5.64885	5.36585	4.99899	33.0466	23.6666	28.4159	23.0177	48.4952	39.4045	51.899	36.1349	28.4102	80.2232	37.727	32.3528	3.284742858	1.41E-09	4.02E-08
black	Px_M01421	9.37099	12.519	9.72853	29.0022	30.6057	40.3053	30.1944	38.4755	35.878	58.2131	42.9162	26.7556	75.8153	44.2966	53.919	2.57119975	7.89E-07	1.22E-05
black	Px_M27861	28.2061	42.7426	38.7581	32.061	34.716	36.2343	47.6608	44.4315	46.3224	69.3708	53.1888	41.698	62.0286	49.3959	62.7992	0.816058137	0.09747922	0.226805165
black	Px_M12516	135.344	97.8786	108.982	102.865	106.079	113.845	74.8047	132.725	110.911	145.565	106.071	105.474	172.832	120.13	111.546	0.346564752	0.475480086	0.686490323
black	Px_M26275	47.5777	39.4361	32.3782	65.2547	66.2935	59.6329	64.5022	84.2212	74.1999	91.237	76.6572	63.4853	98.7573	69.8796	71.6027	1.126652833	0.021367543	0.072344877
black	Px_M04927	3.32742	2.55677	2.35054	7.72012	24.6213	12.1547	6.63617	30.7042	8.5955	28.16	11.2129	3.66252	38.4937	11.9603	23.963	3.246364792	2.72E-06	3.65E-05
black	Px_M33324	0.223351	0.135867	0	0.0800484	12.4451	44.0076	1.93956	3.45273	0.870029	153.842	57.2022	7.94896	32.8764	51.6933	37.7775	8.601481659	2.63E-20	4.19E-18
black	Px_M16769	50.9082	47.2584	46.2641	56.1613	55.4551	59.9104	47.0649	65.9227	59.1654	69.2377	52.2228	46.666	79.74	61.1273	63.8505	0.630590733	0.193331653	0.370163439
black	Px_M33164	0.190262	0.115738	0	0.886461	11.4789	9.86718	6.64641	46.1268	0.592909	8.10503	7.86751	0.732979	56.1058	17.1147	22.2574	8.325559428	9.29E-15	6.46E-13
black	Px_M01617	15.4112	15.8806	23.4359	29.1404	36.1799	78.5308	25.329	24.3448	29.0327	26.3049	48.6078	15.7934	87.8694	46.501	35.9369	1.694828757	0.001848426	0.010129473
black	Px_M14925	11.8176	13.2042	12.3676	14.3949	18.5516	22.5247	20.4223	27.7867	27.0322	31.4176	30.8414	26.4183	36.8233	29.5498	21.8792	1.349772583	0.008083016	0.033704988
black	Px_M19359	4.28972	2.73375	1.3491	8.32161	6.80911	48.5187	3.3865	9.03695	12.7844	21.135	16.0114	1.7238	109.688	18.9455	21.2077	4.116572905	0.008594545	0.035331426
black	Px_M30052	3.12072	11.6633	12.7461	5.12498	13.0379	28.8544	8.96021	46.2276	11.3653	16.2873	23.0457	17.2691	70.9395	37.6099	17.3589	2.228178118	0.001788842	0.00986997
black	Px_M22587	0.403435	0.220873	0.348097	7.07045	9.46811	3.22005	4.06074	20.809	36.4907	59.7881	8.34889	0.888128	91.7922	3.29101	16.203	6.736876292	0.009990022	0.039654234
black	Px_M13699	2.95547	5.01724	6.52346	22.8104	21.3805	17.3853	14.7859	28.9987	30.0666	39.8363	25.5922	21.3091	52.7629	18.2764	22.9312	2.737880641	4.29E-06	5.52E-05
black	Px_M10329	124.632	108.101	115.485	110.843	103.222	123.348	114.437	117.872	114.804	121.845	125.358	109.309	155.149	134.739	117.398	0.354005695	0.47559052	0.686619058
black	Px_M31030	3.00219	16.2537	10.9372	23.2411	34.3425	11.5759	14.4574	36.4489	14.7351	27.6196	21.2817	18.7257	76.6901	25.6293	23.5827	2.086301347	0.005175036	0.023606852
black	Px_M23930	39.4767	40.4442	41.1558	43.9059	48.0918	56.7517	42.8333	53.667	47.5488	54.2897	47.0248	43.2098	67.0101	58.7631	54.6681	0.7101132	0.155324148	0.318006689
black	Px_M30458	18.4935	16.1561	14.7342	28.7062	25.4501	21.1866	23.1026	40.6301	28.5581	34.8423	31.6585	25.9482	52.0642	35.5897	33.2308	1.39788321	0.005474007	0.024694992
black	Px_M32226	14.9009	10.6527	11.6381	13.8753	12.4397	18.0589	36.0672	18.5557	26.8067	38.9111	20.9443	14.4152	39.2252	34.3627	24.6983	1.517906394	0.003193288	0.01595063
black	Px_M07102	23.3906	26.0544	27.0746	34.5699	45.0327	38.8211	35.6652	42.3856	44.8869	49.9409	37.745	32.6349	49.804	41.6285	39.2491	0.90219005	0.083184171	0.201700059
black	Px_M20302	24.2841	20.8845	17.7736	53.6228	55.8941	56.1019	59.4101	53.8755	65.0218	79.1269	65.2126	61.7731	86.4537	62.3083	69.3491	1.918883984	0.000137193	0.00113043
black	Px_M27368	21.8932	17.8508	11.5201	23.3976	28.3728	19.5955	15.8953	41.2568	27.16	35.1517	23.3728	19.0655	51.5944	37.4467	36.6403	1.413371581	0.004531912	0.021240376
black	Px_M12529	0.0276517	0.0504625	0	3.00282	22.6827	5.66155	4.81341	24.4591	5.84881	22.2316	9.95885	0.304364	49.2259	7.99979	9.2664	9.705385228	1.97E-05	0.000210201
black	Px_M09234	22.8534	19.9515	14.7117	26.9086	22.7473	22.6265	21.525	41.8668	30.3239	54.9263	32.0027	25.2274	57.579	42.8551	40.97	1.417941837	0.006327663	0.027758657
black	Px_M03739	37.493	41.7669	33.2984	48.2261	40.7414	43.9022	47.1217	44.4908	49.1904	60.4478	52.861	43.8006	52.3808	54.7637	47.5022	0.610475469	0.286093887	0.485643546
black	Px_M02285	31.8653	34.997	30.9937	38.1235	40.2781	32.7051	36.9106	45.8739	37.1025	47.8319	32.1935	29.3349	55.0692	45.1735	45.1434	0.70485831	0.18027505	0.352161409
black	Px_M30548	14.3875	16.5829	26.3768	27.0488	28.0357	32.3124	21.3215	32.0249	28.4155	37.8613	26.4545	17.4572	50.5663	37.7892	33.259	1.191681453	0.019369687	0.067014427
black	Px_M29417	44.7995	47.5246	42.9856	50.339	50.4502	55.6419	44.5585	56.4799	53.0585	62.8616	44.1874	52.5722	60.4247	59.9823	55.504	0.527777938	0.291955331	0.492743306
black	Px_M12164	69.7645	53.8971	40.7011	57.7222	78.073	57.2193	57.6107	69.3658	60.8488	77.386	61.9918	61.2676	96.8283	59.4609	66.2409	0.544632553	0.246860396	0.438915798
black	Px_M28300	0	0.356006	0	1.67798	2.80742	12.8625	5.77515	8.38505	6.61112	8.42726	15.1669	7.08591	24.9162	14.8032	6.17893	7.097488352	1.39E-09	3.98E-08
brown	Px_M02154	45.4534	210.043	37.9656	2089.29	2059.35	1329.8	2005.36	2051.25	2320.28	5358.57	3482.35	1964.94	3037.84	4383.79	5848.85	5.731681993	2.48E-09	6.77E-08
brown	Px_M19918	67.8094	225.083	165.201	2370.55	2784.27	3472.58	2425.24	1537.51	2782.6	4916.29	3442.79	1840.09	3691.19	5100.65	6604.6	5.280344513	1.32E-09	3.80E-08
brown	Px_M21876	12.8779	21.9602	4.04789	337.075	1186.52	1151.18	672.48	727.132	300.736	2306.07	4343.53	225.634	2164.44	9464.18	8133.54	9.261037482	1.24E-08	2.91E-07
brown	Px_M29041	24.8292	62.1472	14.8158	379.039	686.589	2010.09	577.393	742.945	719.784	1361.04	1017.03	374.511	1529.35	1993.64	1629.26	5.849208464	1.93E-22	4.13E-20
brown	Px_M15667	1174.74	898.475	933.451	1879.71	1537.27	4310.51	1649.4	1049.24	1264.32	2465.97	2164.36	1470.35	2098.62	4852.55	5236.18	2.247351448	0.004865011	0.022478482
brown	Px_M04825	111.284	268.848	143.911	737.875	937.392	619.395	515.932	880.618	554.319	1551.57	1435.75	246.527	1098.98	1417.4	1533.28	3.14533161	2.41E-08	5.33E-07
brown	Px_M31621	46.5419	195.887	56.883	1450.7	1179.56	922.723	718.664	913.441	1234.74	2958.72	1194.13	646.13	1220.09	1839.55	2982.31	4.578666574	3.79E-05	0.000373773
brown	Px_M29029	1552.27	935.501	591.515	760.301	709.627	1232.05	463.192	549.55	677.436	1267.17	847.52	367.316	1397.36	2606.24	2500.69	1.28870977	0.031163586	0.096763879
brown	Px_M10086	107.458	1896.57	879.996	1036.38	1079.77	662.244	749.5	1138.05	551.421	146.824	500.097	821.689	309.799	58.8715	43.0447	-2.852165988	0.06126538	0.160707748
brown	Px_M13961	3.6466	1093.05	1202.25	968.505	398.566	360.205	820.146	1140.43	857.308	289.04	753.604	863.907	637.064	24.8921	40.6734	-1.853613826	0.18082352	0.352882209
brown	Px_M13274	20.6747	33.29	35.817	613.358	641.81	860.567	966.53	515.097	728.409	1278.91	978.375	642.257	631.731	1452.49	1697.27	5.630152206	9.37E-07	1.43E-05
brown	Px_M11177	119.055	36.4974	61.6932	407.673	441.488	2670.78	687.071	169.929	353.043	484.634	798.564	263.513	1091.64	3133.76	1887.26	5.02387957	2.00E-05	0.000213464
brown	Px_M14717	0.530473	4.29181	1.68392	184.771	387.971	741.791	208.817	182.023	317.74	615.225	717.221	68.0173	969.542	983.352	959.377	8.979459651	2.85E-39	7.66E-36
brown	Px_M21874	6.33338	10.7875	1.61916	84.212	587.3	950.933	283.242	319.031	83.6337	2145.71	3812.99	115.954	2247.01	11367.8	8735.49	10.49476486	4.03E-09	1.06E-07
brown	Px_M31991	547.399	603.58	433.842	876.489	1130.42	1246.5	961.533	578.881	904.457	1313.25	1051.04	772.158	748.075	2005.35	2390.6	1.945825583	0.023348806	0.077341422
brown	Px_M27757	342.81	301.227	237.4	1131.34	1055.63	1318.35	1224.45	990.197	1448.55	2126.26	1503.96	1272.97	1632.83	1833.24	2047.91	2.819990897	4.76E-08	9.88E-07
brown	Px_M32934	110.731	130.6	124.81	327.372	394.558	1435.12	217.784	265.815	376.56	800.161	385.359	197.467	1379.32	2657.08	1899.66	4.215967575	2.86E-07	4.88E-06
brown	Px_M24000	0	1.97353	1.25233	415.018	354.595	840.435	393.23	218.462	435.984	679.913	506.745	242.404	658.826	1123.2	1165.12	10.05508178	1.30E-20	2.19E-18
brown	Px_M03762	2.75105	23.7132	34.7477	607.892	401.852	1342.58	401.646	277.131	555.832	727.932	590.479	318.303	582.028	2034.51	1737.61	6.393058381	1.37E-06	2.00E-05
brown	Px_M31990	427.259	577.6	398.809	804.758	1131.72	1318.8	881.558	567.843	790.676	1299.9	989.499	757.522	720.464	2079.49	2354.93	2.127129949	0.017511713	0.061920113
brown	Px_M10252	956.291	1648.59	1018.08	1051.93	998.972	584.781	1210.94	1294.81	1021.09	504.267	936.946	1486.64	885.894	268.409	240.509	-1.367389689	0.005870751	0.026148657
brown	Px_M13788	0.227592	5.22142	3.17939	459.73	561.591	574.825	473.832	488.245	501.951	942.02	755.964	549.373	816.923	1016.15	1108.64	8.608761516	1.21E-29	6.32E-27
brown	Px_M24493	406.902	55.1995	50.94	209.227	287.736	622.879	522.153	389.23	416.909	978.481	551.753	317.238	1121.63	1687.64	1354.1	3.19409803	1.39E-07	2.56E-06
brown	Px_M21359	9.84606	4.75251	3.42009	145.371	148.805	547.931	310.41	158.826	263.224	468.665	400.862	203.794	683.818	812.122	650.848	7.053652177	9.03E-29	4.16E-26
brown	Px_M35830	508.057	2242.3	1635.57	1634.54	1417.16	1291.46	1385.13	1466.42	1565.84	1611.37	1289.22	1598.88	1127.11	560.852	808.136	-0.703585108	0.268982477	0.466056318
brown	Px_M23963	2.54144	15.6941	18.6551	259.701	308.424	1375.62	152.633	142.486	181.316	411.029	396.002	70.5279	649.916	1781.94	1390.89	6.921661904	1.30E-08	3.04E-07
brown	Px_M35889	10.7195	5.10323	2.41282	186.563	386.388	446.932	197.525	336.13	53.4842	130.198	684.421	95.8286	419.37	951.627	719.951	7.053974574	1.08E-10	3.92E-09
brown	Px_M23852	31.6097	26.6464	16.3713	120.076	212.468	306.385	218.133	329.959	191.489	418.494	409.023	103.479	775.184	705.938	544.909	4.893504571	1.17E-17	1.29E-15
brown	Px_M22497	28.2365	107.907	45.0294	88.0747	213.476	2123.75	33.2844	64.7932	211.196	1428.86	715.945	10.1779	2409.27	6808.17	5146.86	6.551202656	7.89E-08	1.55E-06
brown	Px_M32935	41.7266	62.882	51.7118	221.663	288.418	807.594	121.72	179.912	243.809	475.414	268.959	118.423	688.227	1345.7	1147.21	4.556610842	8.42E-08	1.64E-06
brown	Px_M24419	0.0750547	2.73939	0.215866	220.144	429.059	391.99	95.6319	224.127	95.1644	211.2	541.567	41.4718	306.017	633.186	750.651	9.388035982	1.27E-12	6.37E-11
brown	Px_M01817	13.2363	48.594	88.053	427.012	277.783	1074.22	253.432	358.271	442.325	589.768	460.331	228.046	458.193	1540.1	1150.5	4.622139132	8.68E-05	0.000763079
brown	Px_M15666	488.763	345.531	352.711	651.929	515.835	1557.28	603.44	362.752	431.475	869.278	741.647	511.773	754.421	1865.02	1857.59	2.143660362	0.006727635	0.029176282
brown	Px_M28524	0.375884	0.514471	0	2.22281	170.188	499.807	37.3891	186.438	4.61222	278.074	1018.76	4.34424	883.147	1852.77	1273.8	12.35869554	3.99E-20	6.29E-18
brown	Px_M04360	527.811	535.426	650.895	845.638	628.241	1019.96	868.476	722.321	906.465	1051.7	947.297	804.317	853.11	1307.59	1181.9	1.150165071	0.020858483	0.07094873
brown	Px_M07502	11.7693	22.8343	12.6696	80.5898	285.833	215.968	51.1334	294.649	389.561	174.922	284.558	19.2771	358.335	444.147	498.153	4.974429858	1.39E-14	9.46E-13
brown	Px_M00561	70.6545	86.8613	77.5109	355.108	441.603	759.291	339.019	304.391	351.049	518.804	398.219	291.507	527.014	1077.14	1021.48	3.698415399	1.06E-05	0.00012227
brown	Px_M18441	233.199	171.273	185.157	310.927	267.876	381.038	340.766	435.245	427.647	775.051	562.162	434.983	762.801	984.394	853.624	2.30977088	5.74E-06	7.12E-05
brown	Px_M22672	440.914	755.071	787.78	487.581	457.97	599.415	195.955	449.649	463.907	184.669	244.31	431.54	290.457	59.3022	95.3422	-2.157631812	3.40E-05	0.000341238
brown	Px_M19380	43.2938	72.8127	48.3173	348.309	374.445	578.35	183.807	231.493	341.964	492.071	332.332	166.422	389.739	645.154	739.653	3.647787326	4.28E-06	5.52E-05
brown	Px_M04853	28.5823	67.3247	53.7376	217.426	262.625	444.112	194.479	178.849	235.926	389.233	286.248	155.922	497.75	716.246	623.203	3.804767113	1.09E-10	3.96E-09
brown	Px_M19820	5.07745	9.68033	7.87549	210.069	126.034	343.232	88.2329	142.32	324.848	457.161	360.351	92.8737	364.861	663.379	668.188	6.441747243	1.41E-11	5.92E-10
brown	Px_M20468	522.207	565.217	347.003	563.451	471.109	468.062	615.268	370.534	660.365	1095.04	921.404	421.947	748.427	933.414	1184.47	1.195332464	0.014592825	0.053503712
brown	Px_M18220	6.56374	219.764	115.611	69.5425	137.739	542.346	70.1233	220.782	87.174	298.899	253.568	79.736	567.389	1015.61	553.379	2.83713475	0.000404328	0.00284006
brown	Px_M25662	715.188	612.361	437.231	476.099	426.511	187.39	962.553	472.49	510.551	189.662	531.273	718.176	392.115	180.688	298.898	-0.911752311	0.080000492	0.196012135
brown	Px_M19790	664.671	205.49	308.841	95.5003	165.652	474.427	71.428	153.702	112.124	505.281	225.464	115.824	513.711	2078.61	1906.56	2.17771044	0.025280808	0.082338614
brown	Px_M07304	5.20737	6.08376	2.79944	73.3615	106.888	327.078	113.416	154.026	135.186	391.568	216.396	90.3158	556.495	903.22	796.915	7.524260362	1.49E-18	1.85E-16
brown	Px_M06138	9.33609	13.6077	8.729	133.278	137.581	277.045	150.052	144.655	143.363	220.605	271.051	110.462	356.768	460.597	399.211	5.440656502	1.90E-20	3.13E-18
brown	Px_M08196	45.5027	518.468	335.032	249.467	303.851	289.107	332.602	207.6	174.615	77.1888	193.754	330.951	59.3463	50.3259	70.6543	-2.14478472	0.061227487	0.160658894
brown	Px_M24540	21.2687	27.977	35.8139	176.135	243.967	349.308	167.438	165.422	230.278	438.346	292.918	148.2	454.283	585.197	597.01	4.444040715	4.13E-14	2.56E-12
brown	Px_M01363	76.7993	517.389	246.739	223.892	238.196	86.8852	350.303	193.413	211.784	67.9403	188.621	355.057	50.5719	4.0026	10.6925	-3.739038087	0.008051475	0.033595163
brown	Px_M21872	3.16669	1.54107	0.809578	77.6294	205.894	181.2	109.997	118.681	62.4169	355.93	648.814	28.5819	250.62	1129.81	1030.7	9.030017463	3.43E-08	7.32E-07
brown	Px_M05692	76.5549	121.53	121.442	230.229	237.043	590.463	171.96	215.846	248.474	412.112	256.856	156.807	396.852	707.378	705.455	2.710148301	9.44E-05	0.000821272
brown	Px_M10489	1.23639	3.82894	1.1135	111.062	162.586	118.75	73.5598	146.633	65.0185	443.431	886.385	21.6096	691.689	586.991	964.61	8.695854085	8.76E-21	1.52E-18
brown	Px_M12712	98.8727	278.825	297.029	160.554	316.8	211.184	201.882	184.805	50.4813	9.65335	163.442	119.556	34.7154	46.9069	34.0381	-2.377573162	0.001000428	0.006117982
brown	Px_M34190	31.5613	53.1295	53.0941	162.647	153.05	482.514	145.676	111.553	190.135	343.119	216.928	99.8312	306.12	417.897	411.428	3.227941344	5.80E-09	1.47E-07
brown	Px_M17080	0.0778345	0.284085	0.0746202	19.4991	181.547	286.222	87.2841	106.353	33.0176	756.351	947.759	12.8509	1241.28	2819.61	2478.94	14.11043569	7.86E-22	1.55E-19
brown	Px_M21877	0.300219	2.46545	0.215866	145.014	240.536	200.38	104.697	114.78	178.839	451.311	404.695	72.6996	181.099	951.488	1016.95	9.795798317	5.42E-08	1.11E-06
brown	Px_M02117	7.81414	25.4605	29.56	167.964	175.278	451.725	163.166	108.423	171.18	304.903	259.8	108.302	276.237	598.677	651.372	4.828885824	2.07E-06	2.88E-05
brown	Px_M18428	5.52678	66.6258	19.7677	150.387	174.017	221.915	145.744	230.825	224.685	519.339	320.69	132.43	695.904	795.23	677.869	4.742328006	2.08E-16	1.84E-14
brown	Px_M07375	3.48721	4.10576	2.04906	141.147	84.057	404.034	64.2061	30.2835	114.368	432.632	154.339	16.3441	148.244	362.04	420.01	6.836606281	6.28E-08	1.26E-06
brown	Px_M15395	53.0093	86.7978	90.1772	217.267	185.018	316.121	143.321	241.043	242.664	453.242	242.735	157.641	546.158	523.231	436.966	2.849942222	6.89E-08	1.37E-06
brown	Px_M22874	144.091	189.32	143.599	48.8938	132.029	520.582	29.0373	57.3627	34.7772	119.249	153.201	21.0578	304.499	888.038	619.764	2.154363589	0.012656425	0.047916894
brown	Px_M09214	2.59948	21.9122	41.5356	108.237	173.859	1690.12	36.8654	67.8731	60.7915	261.132	255.672	13.9998	585.103	3179.43	2507.29	6.821862238	1.14E-05	0.000130534
brown	Px_M19207	50.2108	68.043	39.2406	179.776	185.831	137.057	103.217	131.959	281.57	201.436	205.76	84.8162	273.345	418.112	438.272	3.047189721	2.69E-06	3.62E-05
brown	Px_M35158	10.5387	75.7973	100.792	234.059	142.326	423.51	169.195	62.3256	139.676	337.315	230.561	55.1561	208.589	395.22	362.483	2.574866551	0.00036233	0.002587283
brown	Px_M22512	7.99367	27.4509	13.6701	108.944	134.232	346.438	70.9938	119.011	110.835	289.064	201.625	57.7265	439.099	704.543	615.838	5.367525193	1.12E-12	5.70E-11
brown	Px_M25309	62.5622	48.883	21.6345	153.075	149.279	235.995	128.615	147.965	206.682	608.073	289.057	135.706	335.693	527.299	644.92	3.716461447	4.21E-06	5.43E-05
brown	Px_M09906	17.9643	46.4646	36.67	115.741	206.113	310.844	122.579	134.521	124.874	362.009	192.762	136.728	264.363	556.504	568.443	4.007305517	1.10E-05	0.000126305
brown	Px_M32835	134.397	370.305	522.442	248.55	113.736	102.786	145.831	240.751	228.446	98.1304	100.166	188.735	47.0135	3.16069	7.47595	-4.249663049	0.000129268	0.001074168
brown	Px_M08878	2.471	1.30535	0.935114	62.2249	94.5164	220.768	85.7802	88.1901	74.3181	927.467	1078.56	29.7036	1526.33	1752.27	1450.2	10.1271753	6.34E-45	6.82E-41
brown	Px_M32227	70.0647	72.8492	121.73	128.599	181.34	507.329	131.129	113.011	170.608	318.804	188.924	84.237	464.015	982.343	894.217	3.353741344	4.46E-05	0.000431258
brown	Px_M18577	2.82308	7.55897	6.07852	93.2498	83.8678	233.142	63.2429	78.1041	110.113	228.304	117.786	46.9163	220.404	347.896	307.511	5.929823738	1.12E-14	7.69E-13
brown	Px_M04287	154.028	85.9102	64.0645	171.45	90.5696	249.918	175.265	55.5826	203.912	463.693	189.972	84.0746	76.9608	371.805	613.45	2.086207409	0.081006595	0.197729425
brown	Px_M14526	418.853	438.709	465.723	322.705	305.172	328.454	213.808	262.748	299.568	766.906	354.948	254.056	375.512	881.97	930.802	0.954640978	0.122900477	0.26950116
brown	Px_M09471	0.42809	4.94782	11.2179	138.927	105.996	169.934	82.1226	131.548	131.07	189.127	214.625	41.3872	236.581	267.527	258.17	5.676048206	4.16E-21	7.46E-19
brown	Px_M26628	0.501858	2.06068	2.1651	32.1058	119.307	127.353	28.7485	84.2984	24.192	280.484	336.603	3.72869	451.924	655.617	594.307	8.678714827	4.64E-27	1.74E-24
brown	Px_M29266	190.094	136.652	65.8989	179.286	331.35	252.305	206.773	329.437	194.563	331.038	308.784	172.463	596.305	455.652	423.901	2.033675515	5.16E-05	0.000487889
brown	Px_M34804	0	0.329818	0	78.1158	50.9631	311.23	24.592	31.3703	108.595	242.58	123.079	26.0416	274.853	2519.13	1747.69	14.06552061	1.05E-09	3.09E-08
brown	Px_M05499	97.7253	94.7959	60.6636	157.805	190.174	206.163	180.026	178.833	177.765	298.936	255.08	159.255	275.465	316.011	344.796	2.064597394	5.06E-05	0.000479554
brown	Px_M13963	1.23503	2.38642	2.82773	83.3291	77.721	434.738	28.9399	22.9926	53.4515	231.385	144.711	12.6345	216.682	829.048	730.593	8.353864547	2.57E-08	5.66E-07
brown	Px_M33695	147.098	61.0264	55.3108	156.778	134.296	354.711	111.836	54.3076	126.183	309.405	202.069	46.9751	102.41	615.932	588.642	2.577210136	0.023759682	0.07848499
brown	Px_M28221	3.45116	23.428	11.3806	96.1252	150.745	257.699	81.8055	87.3623	94.5678	187.395	135.316	76.4001	235.421	466.202	533.783	5.251426527	2.98E-07	5.07E-06
brown	Px_M15067	234.476	328.151	293.033	211.362	220.89	132.481	214.577	273.421	238.237	130.001	148.123	291.28	142.415	45.2897	46.228	-1.851640923	0.000274017	0.002050082
brown	Px_M06008	176.548	420.403	231.41	195.9	275.927	333.37	160.143	349.329	214.496	271.841	238.208	200.188	619.315	394.864	281.471	0.735701889	0.154600133	0.316963718
brown	Px_M25661	347.582	276.701	231.851	222.675	228.085	110.664	417.07	207.71	258.23	76.96	298.597	324.781	177.471	81.2997	82.6827	-1.262753911	0.013334359	0.049921504
brown	Px_M01677	0.864181	9.58071	8.9063	74.7509	103.75	792.616	20.9272	54.1046	79.074	298.034	142.033	20.8315	352.221	1826.11	1491.86	7.832134632	1.13E-06	1.68E-05
brown	Px_M04844	3.40139	1.64762	1.00646	48.3104	67.591	151.845	80.5562	43.9839	86.2204	199.242	117.869	57.6842	148.929	246.558	249.761	6.937752188	1.72E-14	1.15E-12
brown	Px_M34837	0.235286	1.44916	0.169177	11.3207	78.7255	220.728	47.8526	67.9984	5.08668	237.235	732.185	3.81997	642.324	1046.43	938.86	10.69334177	6.74E-27	2.45E-24
brown	Px_M21742	754.001	459.886	581.052	565.67	679.813	669.321	574.626	569.775	590.257	1038.84	612.098	477.746	1175.56	775.323	856.829	0.755305546	0.107236361	0.243402337
brown	Px_M24598	82.1477	86.3164	56.6913	66.7937	190.037	107.672	149.115	182.087	99.0608	172.139	381.638	74.7344	302.35	267.362	286.085	2.076097312	4.08E-05	0.00039887
brown	Px_M15631	8.21699	6.37785	4.62041	73.1569	101.783	174.241	62.2278	56.7826	92.6658	201.766	112.036	54.4482	158.239	253.758	287.401	5.39348672	6.23E-10	1.93E-08
brown	Px_M15434	45.6806	77.9478	70.4807	120.945	89.2613	150.506	161.975	215.774	147.567	240.676	216.629	111.6	166.24	239.382	234.235	1.911895585	0.000177903	0.001409133
brown	Px_M05279	74.3444	110.442	80.1354	175.207	193.394	280.614	128.153	174.083	170.121	298.297	183.823	110.019	346.621	437.314	342.167	2.255356854	1.22E-05	0.000137836
brown	Px_M17216	402.007	337.836	410.811	372.623	290.097	441.978	262.54	248.301	331.787	547.277	317.739	259.069	345.679	528.335	681.485	0.641719858	0.183447125	0.356288264
brown	Px_M31805	36.265	18.8241	29.0131	4.9191	48.4632	56.3212	292.53	119.358	24.7949	232.168	113.88	89.7673	174.773	282.835	345.183	3.459300551	1.48E-05	0.000163874
brown	Px_M16275	7.19441	22.575	7.07028	86.7864	137.191	194.383	72.2412	78.929	73.1893	204.246	145.252	61.6634	195.855	585.32	603.807	5.493812705	7.41E-06	8.92E-05
brown	Px_M28333	0.888296	3.85971	0.770506	73.5417	18.5433	90.9125	25.7463	47.6551	136.926	443.633	131.016	14.7129	174.478	262.245	342.749	7.375741269	3.30E-12	1.54E-10
brown	Px_M11576	18.6013	22.6307	9.04579	134.13	162.87	211.896	61.6119	114.884	98.2915	208.655	124.447	70.4741	170.894	380.627	386.467	4.455569518	4.88E-06	6.16E-05
brown	Px_M17981	0.510305	0.465636	0.880617	63.5367	27.9068	402.228	68.1636	22.5116	58.4418	187.748	147.731	10.8969	113.076	821.427	782.052	10.11961649	1.04E-07	1.98E-06
brown	Px_M13891	1.35844	1.70969	1.43706	41.3495	94.6363	91.1396	15.7533	76.9343	32.7895	113.994	107.382	7.734	167.058	542.695	403.061	8.1846343	5.94E-09	1.50E-07
brown	Px_M27708	16.2907	123.35	53.4783	205.594	228.276	224.29	175.304	214.348	196.784	408.005	218.099	143.68	274.658	405.297	535.623	2.880399083	0.000249165	0.001886885
brown	Px_M35326	28.9223	32.2782	46.9731	117.544	102.072	177.251	110.387	113.355	140.671	238.935	167.02	73.1588	290.949	254.751	237.429	2.986269455	1.09E-08	2.59E-07
brown	Px_M31828	54.9622	85.3689	102.508	101.473	141.919	483.694	119.833	200.7	139.136	368.39	277.871	103.581	632.361	1071.01	784.041	3.541752514	2.55E-07	4.40E-06
brown	Px_M19370	1.33705	24.6892	27.0534	157.339	153.739	307.617	119.496	103.995	153.164	212.46	155.525	93.1816	167.846	361.049	359.838	4.289512429	4.98E-06	6.27E-05
brown	Px_M25818	0.280204	0.255677	0.537265	46.8981	68.7588	100.047	37.7156	59.1634	54.7929	184.819	121.42	31.4591	288.807	349.153	325.956	9.970626965	7.53E-40	2.70E-36
brown	Px_M19387	26.0552	27.2861	14.3593	64.8076	151.184	124.528	86.9569	135.417	65.9407	143.972	168.453	81.9731	193.403	281.182	286.226	3.688020419	9.15E-09	2.22E-07
brown	Px_M20092	46.8322	158.962	87.6925	271.126	329.449	300.404	216.926	265.543	290.485	483.994	275.767	217.613	275.744	427.145	598.653	2.376690418	0.002778138	0.014222426
brown	Px_M34000	594.644	320.888	336.677	436.99	363.17	261.525	346.74	405.388	328.771	394.258	336.098	382.034	257.126	208.387	245.522	-0.676820318	0.190979921	0.366861629
brown	Px_M21875	0	0.495149	0.104048	41.075	120.625	113.615	39.3263	57.9432	33.3558	105.88	239.363	26.1616	135.18	577.213	462.835	11.21878768	3.04E-10	1.00E-08
brown	Px_M33619	82.3099	50.8158	74.3777	131.807	129.892	213.721	120.488	84.7833	149.603	324.261	197.628	124.718	226.627	300.836	324.499	2.218751425	1.70E-05	0.000185029
brown	Px_M30273	2.58708	0.723418	0.880087	22.4772	68.0417	59.997	16.1577	80.6627	49.7377	161.682	120.941	5.7871	391.66	310.98	378.314	8.147433352	1.74E-34	1.94E-31
brown	Px_M17081	0.528816	1.24078	0.869106	6.33559	114.656	104.427	28.2688	58.1069	12.2713	260.264	397.407	1.57991	539.442	1210.87	1516.71	10.51675322	1.33E-12	6.61E-11
brown	Px_M21873	0.43209	0.295701	0	60.9761	208.313	127.329	54.2367	97.0168	50.6205	153.476	248.619	43.1611	147.81	407.602	491.534	10.74736881	4.35E-11	1.69E-09
brown	Px_M12997	3.51142	4.45007	1.87023	58.5194	55.5005	87.5551	54.9794	60.2399	92.0998	285.825	138.509	49.8161	201.454	278.486	330.573	6.571136655	2.79E-14	1.79E-12
brown	Px_M09043	301.409	230.565	160.133	151.263	175.278	51.4216	256.396	194.112	207.675	43.5169	246.975	207.478	150.07	52.5387	78.2628	-1.239762106	0.01638858	0.058733629
brown	Px_M01681	86.5964	141.18	118.785	173.722	252.251	369.414	124.705	160.762	138.074	275.196	205.431	139.206	312.562	617.329	522.77	2.277603833	0.000794658	0.00504007
brown	Px_M18804	3.82384	28.2302	27.2723	81.7495	75.5534	315.121	73.2265	65.8836	115.347	147.76	165.671	48.4026	191.059	363.861	248.497	3.957036844	1.18E-06	1.75E-05
brown	Px_M24647	96.3019	164.432	235.908	155.56	69.1289	95.3554	174.244	88.9508	121.292	62.179	117.489	178.781	42.0386	12.6457	18.4136	-2.73003101	0.000107881	0.000921108
brown	Px_M14982	0	0.546336	0.199659	54.0765	40.4609	512.645	14.8893	18.3155	57.8011	188.118	106.526	4.81389	269.503	1113.33	999.293	11.91727621	1.65E-11	6.85E-10
brown	Px_M27805	278.291	157.839	175.214	312.6	368.112	373.68	365.691	286.4	358.691	560.011	383.016	371.995	355.353	555.866	641.398	1.546326453	0.006947165	0.029931313
brown	Px_M10076	122.603	171.427	126.683	56.1083	88.5117	191.904	35.8665	80.9038	50.5071	118.695	75.4097	27.7962	165.958	396.79	366.778	1.372673899	0.041226053	0.119728381
brown	Px_M26615	10.9315	33.2562	27.3322	85.4677	127.374	290.441	79.1675	73.033	73.5748	143.329	109.146	60.1351	163.435	391.712	338.61	3.8707795	3.46E-05	0.00034708
brown	Px_M03517	11.1532	13.7688	14.781	69.9177	85.402	156.782	75.7246	51.2922	73.3764	127.7	107.509	53.5871	129.763	215.667	219.783	4.033843067	9.63E-08	1.85E-06
brown	Px_M24641	877.898	583.618	440.497	655.501	702.651	719.797	562.035	687.735	759.179	890.986	709.446	711.291	800.893	763.232	745.041	0.427695748	0.372011145	0.581636759
brown	Px_M15092	7.55864	29.2739	14.6943	63.7065	132.904	53.6266	83.4901	105.4	43.6255	223.127	222.967	55.327	134.252	241.539	266.865	3.867951499	5.11E-06	6.40E-05
brown	Px_M33033	7.88043	28.4189	27.822	108.645	115.076	235.048	93.5723	84.544	110.792	161.468	119.375	72.7376	188.511	362.598	320.227	3.974454137	9.42E-07	1.43E-05
brown	Px_M09866	3.50034	6.85367	8.51182	56.7275	37.4173	106.835	57.5981	45.9654	92.633	191.444	109.12	34.9566	169.639	265.6	269.772	5.420147293	6.69E-12	2.99E-10
brown	Px_M07462	29.2051	42.5402	31.5188	97.5554	103.547	176.15	74.5199	64.3164	74.8125	153.797	135.084	48.6559	115.573	294.732	318.792	3.060526091	0.001197586	0.007116084
brown	Px_M24990	38.0598	164.707	141.381	125.511	31.576	15.4632	82.9796	106.808	101.391	121.176	158.486	47.0472	25.7123	34.2437	23.6247	-1.874865057	0.016820101	0.059874663
brown	Px_M08301	1.62883	6.37373	6.63665	84.5677	91.856	139.681	90.9877	97.4354	119.735	231.728	146.621	98.6074	232.045	405.982	389.179	6.338882092	1.56E-12	7.61E-11
brown	Px_M11924	63.0795	100.91	169.496	111.64	129.945	452.701	91.7782	68.9549	95.2479	154.011	121.869	61.6598	213.501	512.923	393.846	1.958321372	0.009768848	0.038996874
brown	Px_M30019	11.4916	21.134	18.7888	91.6618	84.4147	118.091	91.8802	89.3772	141.683	184.825	140.861	94.2293	161.143	281.717	270.252	4.000662637	1.87E-07	3.32E-06
brown	Px_M21167	75.0346	100.261	45.8032	145.563	212.515	236.826	192.745	177.802	153.518	347.583	273.34	192.348	222.877	535.675	678.593	2.949852655	0.002756364	0.014128882
brown	Px_M34179	46.5428	42.9462	33.9729	109.853	99.9669	160.085	80.4047	112.905	126.373	219.349	118.638	86.1774	201.331	305.042	319.563	2.940477	3.08E-06	4.09E-05
brown	Px_M15310	25.3166	34.2635	26.1581	131.308	126.287	80.4668	73.4396	116.379	88.1238	204.482	177.865	52.6526	99.443	182.666	216.495	2.762855833	0.000494558	0.003366893
brown	Px_M34835	0.0694199	1.14018	0	16.0475	60.1727	87.6893	24.6614	47.5848	11.4385	393.271	353.518	1.68104	404.013	779.901	918.047	11.02647132	3.08E-16	2.66E-14
brown	Px_M21075	2.56349	12.9397	26.0055	73.1087	59.0709	124.733	42.0893	50.8156	53.179	129.634	109.921	39.5631	152.9	255.022	234.973	4.142457336	1.63E-08	3.71E-07
brown	Px_M22008	50.7761	70.4	41.414	98.4288	131.165	113.959	52.8311	89.4581	71.0836	174.129	146.679	46.5829	113.862	588.134	564.082	3.232583274	0.007008353	0.030135598
brown	Px_M23278	735.157	655.033	624.734	601.67	648.297	709.223	641.197	670.193	595.291	679.998	703.146	550.388	794.899	882.426	787.086	0.447861621	0.371988503	0.581636759
brown	Px_M29022	28.2213	25.751	24.5247	166.667	151.271	198.823	197.282	111.295	209.567	286.128	211.276	143.628	189.001	323.817	390.911	3.739893659	1.11E-05	0.000126745
brown	Px_M04928	54.5265	92.2617	82.3872	144.759	208.686	165.552	102.565	134.143	58.6526	103.837	197.81	71.2038	120.424	241.56	193.995	1.486550834	0.014558622	0.053414706
brown	Px_M28523	0.761048	0.520823	0.912025	3.88679	93.7272	45.5578	40.3291	107.175	2.66809	149.087	660.653	6.4921	351.705	540.332	499.465	9.492166104	8.80E-25	2.61E-22
brown	Px_M07546	29.1063	18.1863	3.61632	28.9929	94.4062	61.9128	17.2635	131.461	66.2404	39.6981	63.235	16.8884	163.119	127.696	175.018	3.351052548	3.41E-10	1.11E-08
brown	Px_M03774	178.294	65.5951	89.0091	70.692	93.9712	133.376	41.1726	90.7389	76.0284	268.564	74.8863	41.8909	248.699	355.561	459.403	1.874091036	0.003302063	0.016417757
brown	Px_M17899	69.527	89.7612	85.2783	42.7483	35.3431	248.954	42.9661	32.6583	47.5409	124.234	92.4368	25.6391	190.322	562.912	432.314	2.508034241	0.005237384	0.02383737
brown	Px_M00745	102.014	180.133	113.557	142.458	165.32	166.359	160.127	99.3474	118.178	41.4869	128.8	141.26	26.8716	33.6995	33.6079	-1.886840116	0.000191313	0.001499434
brown	Px_M07063	8.45985	11.9103	14.8449	34.5319	64.5281	259.454	56.588	49.1447	33.6842	94.0395	120.472	29.9056	159.231	461.883	320.629	4.963186443	1.30E-05	0.000146478
brown	Px_M35085	20.2695	52.2008	28.6153	108.358	187.045	167.08	96.0874	137.614	131.184	178.692	157.735	96.3999	197.946	256.919	227.574	2.938767858	2.91E-08	6.31E-07
brown	Px_M16884	2.33071	14.1056	23.8038	53.8014	22.326	251.228	26.5856	53.3723	83.7669	216.895	134.6	12.4606	237.876	520.074	407.111	5.060712935	1.17E-07	2.19E-06
brown	Px_M13722	228.875	165.064	152.761	246.676	253.977	285.762	235.505	219.976	245.81	325.391	244.062	204.367	333.967	336.393	329.898	1.024273661	0.037247521	0.110979394
brown	Px_M24093	2.60805	3.15859	3.36411	17.9976	43.3073	65.9323	31.6137	57.1772	30.4778	138.727	113.529	12.7355	103.149	469.357	371.824	6.94479789	3.18E-06	4.21E-05
brown	Px_M17679	116.905	161.414	138.672	128.299	167.802	195.205	90.4652	160.002	111.788	190.215	120.07	104.687	275.53	281.609	271.124	1.146591782	0.022906868	0.076229505
brown	Px_M02929	382.1	356.503	333.957	386.634	411.121	404.502	426.014	428.1	475.73	402.74	429.88	426.37	480.409	509.935	567.839	0.706363291	0.144391127	0.301805034
brown	Px_M07598	0.2752	4.64556	1.05534	11.6878	49.5058	94.8648	5.37707	44.0471	15.276	78.4308	63.7163	17.1147	239.099	486.055	404.978	7.798890752	2.20E-13	1.23E-11
brown	Px_M24455	28.9296	33.0021	26.0292	67.2409	52.6113	140.2	71.4298	63.1855	80.7157	128.448	110.041	40.6152	189.548	268.445	214.543	3.112573545	4.65E-09	1.20E-07
brown	Px_M10411	5.36311	5.51239	2.18667	41.425	30.1629	43.5691	32.922	64.9868	70.2375	222.584	104.242	22.6629	125.488	206.526	282.767	5.784043443	7.72E-08	1.52E-06
brown	Px_M29722	120.52	55.8413	54.1743	43.082	97.2693	82.8307	33.5367	49.9214	28.6066	150.84	108.173	17.8483	102.742	454.012	466.714	2.408491635	0.021046223	0.071451807
brown	Px_M03983	0.616449	1.68747	0	31.483	44.3572	82.004	50.7335	35.2128	22.6921	145.541	142.02	12.0439	74.7679	150.275	148.881	7.587906145	8.30E-12	3.64E-10
brown	Px_M30262	15.5817	16.3002	16.8999	74.1208	66.2526	165.495	35.8777	39.5226	76.2841	108.268	95.3747	26.6792	73.5147	181.875	160.748	3.316724718	0.0002249	0.001724572
brown	Px_M04564	287.676	337.974	355.605	359.442	444.301	475.233	325.059	380.228	304.316	321.338	311.142	300.699	495.714	377.324	294.05	0.356774337	0.485479272	0.695021168
brown	Px_M31623	0.229447	0.662983	0.293296	10.5259	37.7616	38.5734	34.3253	43.126	18.9034	318.422	106.159	8.79731	299.609	317.973	392.277	9.922645924	8.42E-37	1.36E-33
brown	Px_M09248	0.17355	45.1321	24.9242	69.1537	46.3783	218.741	31.6077	55.5549	70.3754	85.0102	72.7433	22.2738	106.193	175.813	163.899	2.880371202	2.53E-05	0.000262431
brown	Px_M26141	5.64385	6.16782	6.16578	24.8374	42.6814	127.306	35.7477	18.0383	44.0973	80.6401	50.3473	11.5938	85.8021	180.149	163.402	4.792494351	2.09E-07	3.68E-06
brown	Px_M04475	3.09538	5.41776	3.0215	21.5118	14.2049	77.959	38.887	32.53	57.5474	112.377	74.9641	30.3852	132.843	202.591	145.817	5.567797857	9.54E-15	6.62E-13
brown	Px_M29398	34.6658	39.7031	50.5218	52.3927	111.109	153.183	80.9811	85.9916	58.6233	143.439	176.261	57.3393	121.608	733.48	710.698	3.915504333	0.003064274	0.015413517
brown	Px_M18244	56.4066	47.5206	25.5466	106.848	139.257	103.01	93.5847	132.501	124.382	194.406	136.275	89.9135	162.81	167.785	239.211	2.324040539	3.89E-05	0.000382888
brown	Px_M33116	31.4152	41.4655	75.9576	90.2853	111.987	147.415	69.4883	88.2778	117.062	130.163	103.689	59.3713	180.953	243.449	178.733	2.176828046	4.42E-05	0.000427793
brown	Px_M08009	164.316	29.9671	34.1349	73.0223	34.2386	13.5239	123.845	59.6297	109.175	46.6793	124.436	121.433	33.2536	6.45217	6.32893	-2.361937981	0.155418541	0.318119246
brown	Px_M17078	3.4922	2.35525	30.2046	21.2227	64.1238	66.2144	27.509	41.3046	28.2121	265.737	148.341	8.43984	218.659	420.831	482.846	5.154637606	2.03E-07	3.59E-06
brown	Px_M26552	229.117	157.852	125.157	152.41	200.009	77.3921	142.944	169.978	215.624	96.1265	146.796	115.153	179.616	54.6311	68.1391	-0.733170745	0.164312394	0.330621853
brown	Px_M13476	18.0434	23.7264	23.3907	45.1624	72.309	52.4927	17.8629	86.9875	54.2236	183.94	60.9842	9.97613	284.91	181.901	175.056	3.401110375	1.71E-10	5.93E-09
brown	Px_M28517	3.67594	6.74827	8.64252	88.6217	121.304	238.955	64.0243	55.8849	79.0872	101.192	89.711	47.9514	115.145	195.156	163.933	4.828366664	2.19E-10	7.44E-09
brown	Px_M24855	5.81251	9.12682	9.35711	12.6554	81.2092	52.8085	16.8059	60.8159	23.2927	45.3659	82.1574	14.5818	78.1961	94.8077	74.7929	3.510332272	1.22E-10	4.38E-09
brown	Px_M15325	0	0	0.301526	2.70531	32.8443	23.4054	38.6094	41.8607	0.8576	123.665	479.105	2.07713	257.323	125.597	93.7088	10.6424845	2.56E-31	1.83E-28
brown	Px_M07920	2.66879	14.4488	18.9822	60.778	61.789	145.507	63.0555	32.6887	61.7812	103.212	81.4274	29.2637	76.0757	179.372	163.798	3.759734098	4.96E-05	0.000470873
brown	Px_M08387	86.8323	132.423	217.799	99.7744	63.2197	87.0255	130.998	79.283	127.89	85.7302	85.2632	124.522	54.4225	15.5038	16.6794	-2.333766165	0.001544314	0.008754188
brown	Px_M24610	19.2917	32.5758	17.1133	64.7303	112.918	182.245	50.6784	53.5503	61.4141	92.3327	91.2707	46.7404	101.762	185.725	185.562	2.996144268	4.92E-05	0.000467858
brown	Px_M34577	237.11	229.655	229.721	188.459	172.866	168.497	205.581	185.452	168.271	106.391	140.75	189.559	172.167	125.135	107.155	-0.676923558	0.168082359	0.335634489
brown	Px_M02103	26.8169	19.2968	23.0409	58.944	107.135	206.973	35.293	44.4633	27.0938	86.1928	74.4788	27.8735	76.3946	430.754	386.96	3.954664022	0.00232376	0.012259839
brown	Px_M28522	2.53832	0.827189	1.73821	8.77236	113.201	70.4689	15.029	34.0438	8.26323	55.9146	91.0038	9.77881	34.2873	93.5565	98.8905	5.702466477	2.27E-06	3.12E-05
brown	Px_M02935	1.0907	2.70924	1.56849	7.94839	38.3022	21.869	40.7563	42.3579	6.86867	49.3716	167.381	8.93738	106.431	263.932	241.867	7.069989883	2.07E-09	5.75E-08
brown	Px_M02553	29.9878	96.4943	42.1579	7.38755	56.5902	50.7256	19.3102	79.1006	3.67567	31.5507	75.3461	9.00822	101.258	354.255	234.421	2.28057914	0.0225388	0.075307398
brown	Px_M33372	11.213	18.3448	20.3606	51.6934	50.4395	135.924	48.138	34.6037	51.9216	99.8498	78.9676	30.3422	91.4978	159.841	162.498	3.257973314	9.18E-06	0.000107632
brown	Px_M08741	16.1344	16.897	18.8371	34.2023	44.8218	55.531	48.1627	81.2613	44.3158	106.449	92.5154	35.5522	195.994	134.839	116.785	3.209734455	1.54E-09	4.35E-08
brown	Px_M25298	114.062	245.898	154.775	148.976	195.013	157.253	148.13	126.305	111.489	39.1923	87.501	153.812	69.4977	20.7214	14.6327	-2.301421893	6.27E-05	0.000575201
brown	Px_M00494	274.375	260.883	207.067	263.369	243.137	274.063	240.61	259.484	298.338	436.13	290.237	195.052	411.396	438.72	466.751	0.993749044	0.042409057	0.122240322
brown	Px_M01638	123.574	126.332	75.6574	109.218	96.8681	214.88	108.004	139.986	154.184	219.68	133.706	102.878	394.513	502.902	412.405	2.179766285	2.04E-05	0.000216419
brown	Px_M02126	6.50839	8.36915	9.03589	104.837	89.9276	110.113	77.6982	75.6905	109.832	185.356	101.188	63.0284	131.923	175.887	184.395	4.548418162	9.05E-13	4.65E-11
brown	Px_M03247	6.05634	15.5425	10.9645	94.1002	106.254	172.484	72.7737	76.5788	79.4319	124.456	100.158	63.3889	140.889	263.974	254.173	4.555755406	9.22E-08	1.77E-06
brown	Px_M33621	227.976	275.898	277.82	308.889	257.695	246.092	283.808	325.611	339.411	312.337	313.823	281.968	305.543	179.176	198.974	-0.092670477	0.86993403	0.979460827
brown	Px_M12622	43.3505	32.3253	20.7884	61.4971	80.4224	120.921	47.2251	47.9415	63.4102	99.3783	84.9762	33.084	135.278	208.17	188.995	2.656804926	3.63E-06	4.74E-05
brown	Px_M03758	3.26861	22.081	38.0159	4.71667	30.1692	34.7916	3.31037	38.5776	14.4077	102.22	39.4203	1.83045	161.147	235.455	178.944	3.352831718	9.33E-09	2.26E-07
brown	Px_M02754	13.2508	10.1195	9.94192	25.8616	66.0096	49.6489	27.63	79.6662	25.0788	78.4663	106.875	19.6583	107.81	136.892	86.8608	3.465719169	1.42E-09	4.05E-08
brown	Px_M02792	188.387	56.6386	113.012	68.5761	66.193	88.9701	34.9395	47.5859	57.5642	142.478	77.1143	25.6211	104.908	288.009	218.522	0.987068466	0.170039627	0.338183174
brown	Px_M13158	10.2685	104.682	112.12	74.9458	60.3089	148.038	51.5737	43.542	77.4965	88.925	81.0265	43.3732	135.325	142.887	86.7429	0.817337888	0.165253815	0.331923585
brown	Px_M12977	101.96	95.8501	76.1981	122.049	137.285	49.8754	91.5456	169.549	76.9685	41.8032	86.2658	78.8557	47.2725	13.14	11.8369	-1.929239519	0.000171269	0.00136386
brown	Px_M27807	203.503	166.062	150.693	199.586	278.54	259.599	202.954	251.228	212.914	248.298	228.42	225.895	373.426	393.472	363.134	1.273289983	0.00996122	0.039550854
brown	Px_M27030	77.9713	81.2168	82.1738	28.2202	22.3083	48.1455	27.9594	30.9927	35.8695	98.0445	48.2152	18.1922	76.928	189.689	158.024	1.036410483	0.096367983	0.224802918
brown	Px_M19293	24.2617	31.419	28.0721	110.451	81.7927	127.132	94.4801	94.3324	130.544	183.241	125.608	86.464	178.615	241.409	225.128	3.126995218	4.23E-09	1.10E-07
brown	Px_M20917	44.4206	57.6777	44.9565	94.8714	97.1321	147.223	97.0052	57.9826	107.383	123.518	93.284	66.7946	73.1931	199.704	202.789	1.934361796	0.017357221	0.061441136
brown	Px_M20246	1.21536	7.7971	10.6907	30.796	18.6833	260.781	62.0185	16.355	33.3837	134.384	184.326	8.63332	274.422	383.543	213.605	5.620262088	1.36E-13	7.87E-12
brown	Px_M09683	99.3399	70.7862	65.089	72.6617	121.844	114.068	37.2388	103.532	93.942	115.957	66.7905	53.4113	138.566	150.923	145.121	1.045325209	0.03698842	0.11051339
brown	Px_M03534	0	0.175778	0	17.1914	37.3197	30.083	2.5093	13.7278	78.3418	36.2928	48.6761	1.69632	87.1656	223.11	364.149	12.2062079	9.45E-09	2.29E-07
brown	Px_M04295	58.0984	83.7849	71.5249	75.085	182.668	250.547	134.389	83.0759	64.1263	48.4381	100.635	123.711	86.2535	205.328	134.962	1.210473911	0.072104894	0.181728652
brown	Px_M01874	55.6169	70.5706	70.5483	82.9112	83.7284	130.512	26.061	80.8565	87.3898	275.35	100.845	30.4837	359.453	365.994	365.471	2.627587044	3.97E-07	6.56E-06
brown	Px_M18246	14.3484	5.29515	4.49358	71.411	93.9972	112.679	81.9338	78.1919	87.7875	158.327	115.128	75.1413	173.35	231.159	223.761	4.879442781	1.03E-15	8.24E-14
brown	Px_M03733	14.6407	15.1755	18.4685	42.8749	40.5186	100.871	45.7757	31.5956	46.6749	98.0137	61.8179	36.9657	82.588	196.554	194.766	3.520069761	0.000135694	0.001120647
brown	Px_M14851	43.721	47.9185	46.4121	89.8743	117.152	211.259	76.9155	69.6336	81.5816	112.366	99.641	66.1474	120.619	229.323	256.086	2.3527979	0.001347928	0.007822246
brown	Px_M31869	2.27524	2.33559	3.18672	18.1945	13.8924	75.8725	29.4265	25.5148	31.9478	101.062	100.519	12.9915	74.833	452.844	319.005	7.018697783	1.76E-05	0.000190658
brown	Px_M17868	254.385	262.16	203.201	214.227	190.878	217.859	221.127	194.356	185.359	134.976	163.846	219.531	166.955	163.078	165.586	-0.383118075	0.430006136	0.641136527
brown	Px_M09448	6.85686	102.119	86.2525	53.001	53.4896	32.8554	37.9867	50.2098	34.301	5.64579	27.0036	60.6292	6.02145	3.33442	2.15914	-4.019356039	0.005090646	0.023287705
brown	Px_M20982	25.8688	13.6856	17.2812	49.858	57.7314	116.671	42.5278	63.5026	66.4104	140.515	83.3819	83.6045	92.6424	342.745	241.191	3.807303942	0.000955933	0.00588041
brown	Px_M03236	99.2745	90.4585	92.5247	80.1008	100.641	144.454	53.1117	104.553	65.2545	125.472	85.8892	51.0799	224.844	381.745	376.652	2.002379346	0.000695434	0.004496436
brown	Px_M09826	139.878	75.1483	48.1527	4.81465	13.4916	115.746	4.53731	12.7934	3.91122	30.0802	20.5321	3.20125	70.8469	252.837	182.894	1.183007429	0.154936911	0.317512346
brown	Px_M25810	0	2.22035	0.583216	35.3203	74.0783	291.564	30.2557	8.94541	19.1945	4.13663	41.5005	20.3112	44.3709	326.409	243.426	8.071199877	7.35E-06	8.86E-05
brown	Px_M10669	35.833	110.096	107.281	37.4662	23.8118	168.346	31.7043	13.7109	39.5975	60.7329	63.7977	20.6121	49.6599	197.838	134.193	0.836322476	0.339632978	0.546415401
brown	Px_M15626	12.214	45.3139	37.7088	71.0532	67.3506	119.174	70.0561	63.3539	77.5488	123.545	91.9675	48.4592	143.66	229.113	208.252	2.808057614	6.06E-06	7.47E-05
brown	Px_M06334	71.1393	47.1461	47.9521	63.0992	73.1924	85.1555	45.5422	26.615	16.08	3.13723	12.5073	55.0548	7.90186	20.5568	7.19128	-2.032158985	6.59E-05	0.000600262
brown	Px_M32956	47.7556	44.7526	38.3623	68.5775	83.16	102.298	69.1069	67.2315	73.3459	100.279	74.3534	70.0052	101.003	130.981	147.296	1.723498437	0.000541879	0.003644476
brown	Px_M16291	18.088	21.7692	11.9594	44.3031	68.659	55.5551	33.283	63.0994	38.7222	93.838	66.0539	30.2935	91.6297	138.774	161.455	3.12853626	9.44E-06	0.000110417
brown	Px_M09301	10.1105	7.07589	1.97625	35.3564	37.0549	77.5529	11.6239	31.4221	26.9571	129.099	45.7904	14.5862	100.786	188.174	168.578	4.789507293	1.32E-08	3.08E-07
brown	Px_M34115	62.8854	91.7084	66.8128	176.775	161.525	191.98	176.258	156.672	172.251	259.84	197.268	142.112	161.038	242.975	325.201	1.935527431	0.004260112	0.020218936
brown	Px_M00633	16.1347	17.9013	11.5534	33.9588	62.3723	38.0213	42.8789	71.1926	39.9793	93.8936	67.1618	33.0987	116.802	128.476	136.925	3.240419708	1.23E-09	3.57E-08
brown	Px_M11856	56.7376	78.0843	43.809	60.1441	118.935	101.349	53.8996	77.3997	47.8753	128.344	97.3846	53.4691	180.553	303.583	319.026	2.381603923	0.000267793	0.002009102
brown	Px_M16049	6.44003	12.3666	6.81914	54.464	45.1694	52.8137	22.8782	47.1862	51.8385	74.7992	45.8824	27.6667	85.2238	111.916	94.3492	3.688145131	3.55E-11	1.41E-09
brown	Px_M29627	286.543	171.228	199.605	260.653	209.994	155.025	220.157	239.007	221.942	193.816	196.242	234.242	224.693	140.091	110.596	-0.387656313	0.442936551	0.653683231
brown	Px_M20945	43.9147	104.607	42.1475	110.12	31.9282	15.7034	54.8628	83.1712	70.4577	41.1023	107.655	46.4229	61.8003	9.30249	19.8315	-1.069262198	0.160378133	0.325219049
brown	Px_M14452	104.108	102.858	104.585	120.654	80.8097	71.6214	159.399	120.865	135.206	80.093	104.763	159.663	78.7181	24.3021	29.5458	-1.206821526	0.018618236	0.064985675
brown	Px_M04476	18.5841	116.634	113.766	153.224	172.913	322.982	115.294	96.184	130.729	129.235	128.939	103.576	145.586	265.535	186.525	1.458306802	0.025812441	0.083794011
brown	Px_M10684	29.7943	26.9079	28.4989	64.9802	63.2638	123.155	94.2844	55.1334	77.6763	116.857	101.653	59.6201	81.518	194.613	189.256	2.67505105	0.001306021	0.007629365
brown	Px_M08805	30.5612	69.7868	112.639	106.947	66.102	74.9336	90.0719	65.06	101.159	48.7718	64.2694	75.7308	37.2934	18.3347	18.3671	-1.459674499	0.058542442	0.155395959
brown	Px_M35781	8.24105	7.13732	14.3284	32.4892	28.0389	62.6905	29.6623	26.4904	31.9385	106.154	67.9793	19.9869	77.2619	220.554	213.423	4.333939108	6.05E-05	0.000558235
brown	Px_M14852	13.111	20.1489	16.7595	57.8714	67.9872	140.487	50.6627	42.1492	51.3408	81.4251	66.2734	36.9647	83.1261	183.709	178.643	3.379957809	0.000101562	0.000874793
brown	Px_M10628	38.2683	28.2824	28.3875	89.9249	98.1455	103.356	70.3322	102.046	91.2622	115.946	74.6389	101.017	121.899	164.249	160.591	2.41506993	6.58E-06	8.02E-05
brown	Px_M23020	3.33216	29.1696	15.5734	50.9416	154.12	204.046	55.8582	56.6542	37.7228	60.8525	80.1248	35.3019	67.8396	209.988	213.658	3.613053664	0.000878112	0.005480011
brown	Px_M03450	4.31147	11.3837	12.2244	63.9129	59.8131	136.249	79.95	50.9473	83.2944	103.364	80.3403	63.7131	87.2837	177.942	151.903	4.111904902	1.42E-06	2.06E-05
brown	Px_M29025	209.118	199.521	200.71	223.695	170.67	172.921	247.35	200.804	258.784	218.504	202.498	234.354	177.53	120.937	119.593	-0.434226826	0.384215365	0.594612877
brown	Px_M31142	0.0750141	0.319423	0.0958884	22.9865	47.3614	45.2085	24.6353	47.6294	14.8733	22.7439	77.7905	14.5321	71.1278	103.837	97.6694	9.326598472	5.02E-27	1.86E-24
brown	Px_M22875	0.397538	1.45096	0.571682	7.48001	27.0209	73.8063	11.6746	34.8042	6.96846	35.9686	31.9529	4.15694	101.826	187.108	134.101	7.658494357	3.91E-15	2.86E-13
brown	Px_M14562	0.328286	1.84723	1.99329	47.8275	33.8584	71.9618	30.7757	31.0064	57.6734	97.5651	64.3089	25.2943	67.8789	113.607	92.4743	6.231665843	3.74E-14	2.34E-12
brown	Px_M26085	14.852	30.6527	14.5676	66.7857	104.389	84.7313	71.4325	85.6795	58.6853	105.811	113.112	62.2428	87.8338	228.369	241.54	3.462535905	0.000489391	0.003335937
brown	Px_M23705	43.5607	71.5052	57.204	37.7353	25.6909	24.4939	56.4794	28.1559	39.5333	6.04745	22.2204	52.6979	4.72787	2.19207	1.74618	-4.261674361	3.46E-14	2.18E-12
brown	Px_M13088	182.647	80.6733	111.11	89.2098	77.6929	55.5656	120.249	129.133	122.193	116.615	97.0438	111.812	160.08	35.3072	30.32	-0.773810202	0.290645928	0.491226768
brown	Px_M09470	3.4006	0.792238	1.94223	2.3338	66.4797	416.799	0.599748	53.1146	1.60649	21.7924	83.469	0	644.163	631.808	348.937	8.154364502	4.67E-34	5.02E-31
brown	Px_M13686	94.6689	104.462	62.5756	114.737	122.29	280.587	124.219	119.534	126.521	199.229	145.108	126.013	260.168	435.475	397.728	2.265505864	0.000140004	0.001149772
brown	Px_M23865	3.41261	7.06293	2.40675	19.555	47.0562	42.7272	21.1809	43.7478	19.4357	44.9829	48.9442	18.0474	57.4275	76.2991	62.3533	4.113120048	2.09E-13	1.18E-11
brown	Px_M22232	68.4258	55.1078	26.9492	42.2109	13.0439	5.01192	48.4914	19.6634	62.8587	27.3276	25.2524	72.6996	16.2179	1.40335	4.05013	-2.842843515	7.74E-05	0.000690845
brown	Px_M25355	106.328	81.4281	92.5624	127.286	107.758	85.2912	70.5996	69.7999	60.3895	43.2899	75.5105	71.0923	26.4757	39.292	33.8989	-1.310798463	0.007982028	0.033387383
brown	Px_M00086	8.0826	1.1558	1.82155	12.0627	47.5756	35.2701	8.1069	26.1993	16.7408	171.758	42.275	1.56022	129.147	302.691	350.273	6.369157035	9.96E-08	1.90E-06
brown	Px_M16458	50.4117	60.7468	66.9346	99.6269	110.639	106.676	71.6416	88.2693	68.2588	128.111	94.408	64.2626	81.1563	129.035	141.861	1.18586138	0.020781191	0.07075292
brown	Px_M09905	6.39002	15.2627	13.5135	34.1504	63.4566	78.2647	32.4929	42.3047	35.3603	76.0024	54.7949	33.9265	61.9654	131.207	129.058	3.419190998	6.54E-05	0.000596731
brown	Px_M01398	1.45202	1.5357	0.790942	20.0117	27.1616	33.5544	28.527	21.4821	26.918	91.4758	48.2201	20.2324	57.6859	119.763	130.898	6.580407174	2.38E-09	6.53E-08
brown	Px_M03357	1.24326	1.46531	1.14225	12.3092	22.3936	16.9581	11.6551	30.1765	30.8131	79.6294	56.1777	11.1758	80.4483	83.2377	81.7607	6.153674718	2.37E-23	5.85E-21
brown	Px_M21338	6.53925	5.61355	5.14185	27.1678	30.0198	62.9196	32.4007	24.3151	29.7125	50.9193	40.5311	19.0994	56.1128	97.163	102.118	4.092180131	3.33E-07	5.60E-06
brown	Px_M01787	82.7551	154.758	128.972	99.1612	108.138	142.616	95.6196	101.869	94.6442	133.883	107.741	90.5589	162.442	182.88	165.458	0.643017327	0.21455959	0.398040122
brown	Px_M33885	70.7405	87.6821	76.6841	46.5585	54.4931	80.5708	35.7833	36.8124	37.2199	60.2297	51.1335	26.1433	57.9833	142.341	135.683	0.744910988	0.211175623	0.393878816
brown	Px_M14420	100.015	99.3149	78.7895	79.3225	57.6798	39.4661	94.1045	93.8336	86.5751	56.221	58.74	94.4192	45.6233	19.1955	30.2947	-1.457978841	0.004587826	0.021449499
brown	Px_M19757	8.81004	11.5139	6.42594	18.3171	45.8131	38.2384	17.558	38.0519	16.4964	41.4344	38.7821	18.5003	65.3336	123.424	109.867	3.693549271	2.03E-06	2.82E-05
brown	Px_M17680	18.6035	20.2898	19.5238	22.8429	33.5116	60.2296	17.4673	42.335	39.7498	191.272	42.4146	17.9326	208.609	171.242	234.863	3.551366695	7.75E-11	2.88E-09
brown	Px_M10077	48.3388	112.715	69.2283	55.091	45.773	87.0212	36.1226	38.2787	51.9865	181.452	56.494	28.5052	126.003	359.351	367.385	2.13773377	0.014714313	0.053900168
brown	Px_M15655	88.9949	87.6097	110.93	102.114	89.1281	65.0148	70.4327	80.1277	47.9419	59.6464	66.3598	63.2845	46.1446	37.1258	36.2488	-1.141090138	0.021930546	0.073779056
brown	Px_M05087	20.0851	24.8279	29.9008	47.958	49.6291	86.5776	45.7284	50.0672	53.4531	76.3525	55.2874	42.2551	76.1687	109.385	110.671	2.173410429	3.45E-05	0.000345784
brown	Px_M35330	179.216	162.21	137.648	155.344	146.68	132.17	184.847	165.4	168.488	124.106	126.646	176.126	132.322	107.809	118.258	-0.279560817	0.582164394	0.781098588
brown	Px_M23085	0.485393	0.369087	0.271453	6.43664	19.2546	42.2045	10.5856	20.406	25.9981	52.7613	34.1769	6.23321	70.006	61.6957	73.5406	7.664306746	4.02E-29	1.94E-26
brown	Px_M12278	58.6841	43.6751	54.7335	37.8854	18.142	13.0754	69.8993	45.8529	62.294	22.4181	31.1658	77.9477	31.5564	1.16043	1.54191	-2.356480557	1.03E-05	0.000119725
brown	Px_M24095	2.69232	2.45665	1.06806	70.3726	8.22191	20.2969	2.96829	49.8809	36.2362	50.0206	22.1846	1.43063	32.4478	60.9385	51.9894	4.757179441	1.63E-08	3.71E-07
brown	Px_M17015	1.31513	2.62761	1.93471	21.5272	20.834	44.3007	11.9217	27.4946	18.0449	68.3222	47.5982	7.08812	61.1099	160.836	206.654	6.440444147	1.85E-06	2.61E-05
brown	Px_M03031	110.335	171.367	144.889	123.592	122.95	86.3209	126.111	167.06	119.777	90.818	110.271	122.923	100.293	51.9601	56.2052	-0.946818728	0.05580885	0.149728006
brown	Px_M20809	81.0841	83.7874	97.1555	92.6414	107.856	216.759	98.2291	128.628	109.149	180.308	128.481	91.4987	443.14	435.224	337.96	2.348753071	5.02E-06	6.31E-05
brown	Px_M32172	5.71555	8.98467	7.95705	32.6938	36.0212	87.5855	29.3734	25.0066	30.4642	52.1068	35.8876	22.7976	54.162	119.952	111.799	3.880014583	1.59E-05	0.000174155
brown	Px_M01456	6.76976	6.36571	4.53265	42.4051	56.4556	93.3244	54.662	51.7876	49.8389	76.9624	73.2605	35.2509	70.4213	178.301	166.166	4.785031606	4.56E-06	5.81E-05
brown	Px_M03765	22.4712	64.0138	134.645	47.4206	27.2081	30.3172	66.7925	35.8207	55.9348	16.1192	35.1975	58.4696	16.4848	3.39492	2.59733	-3.358746998	0.016384459	0.058725378
brown	Px_M14421	44.4817	86.6529	55.0245	34.3959	34.0491	9.75791	48.3323	43.5618	52.9293	15.4953	32.9036	56.8536	26.2129	6.18581	4.60389	-2.361160583	1.12E-05	0.000128462
brown	Px_M23151	8.39056	1.24998	1.31332	21.7251	26.9176	41.101	16.019	32.443	18.1097	269.178	71.3623	11.3088	104.522	460.23	437.044	6.765578991	3.82E-06	4.96E-05
brown	Px_M10423	159.33	166.014	119.032	117.289	101.828	72.0343	122.369	96.942	188.339	98.263	115.83	104.757	134.315	49.9493	56.9237	-0.833196183	0.101973628	0.234574221
brown	Px_M24527	1.7511	2.78063	2.89973	11.2233	22.3557	104.831	9.8294	17.5435	21.7125	40.1701	23.7913	8.16038	95.6731	153.114	132.956	5.874158146	2.64E-14	1.70E-12
brown	Px_M10400	113.216	105.775	86.0542	73.393	108.688	121.31	70.8613	113.946	91.0144	117.183	90.2504	67.9357	181.468	205.653	198.969	1.10849918	0.02666954	0.085865439
brown	Px_M11632	38.7938	80.1957	75.5984	93.3107	115.396	167.772	76.822	115.181	91.4812	113.117	97.0286	96.9649	149.471	255.838	181.4	1.780781652	0.001956338	0.010631134
brown	Px_M19697	14.1734	18.7072	11.2315	36.8889	20.6115	45.5555	34.1868	33.0697	50.6062	73.8053	55.3724	37.1311	60.7416	68.0143	65.2357	2.30626516	1.35E-05	0.000150605
brown	Px_M23009	1.41283	1.68924	0.233532	5.39529	26.6693	22.1757	13.2977	20.3068	12.4967	53.8133	38.5178	7.48063	85.113	67.9769	68.8534	6.201546655	1.72E-23	4.37E-21
brown	Px_M17215	8.61984	4.02203	1.97206	6.21375	26.422	35.805	14.5764	35.9721	8.20353	44.6265	31.8435	11.6443	63.7182	116.264	112.002	4.528631752	4.66E-08	9.67E-07
brown	Px_M20804	4.36073	6.91807	5.98593	35.4843	38.3449	32.5012	38.6701	35.0323	48.2959	79.027	58.6116	43.0353	56.8401	61.575	80.1735	3.707052894	1.08E-09	3.19E-08
brown	Px_M29938	57.7662	97.1143	128.908	60.8308	45.5136	39.662	92.7783	55.6305	74.5767	61.7473	45.529	110.66	32.156	11.2334	15.201	-2.227756303	0.000150619	0.001218483
brown	Px_M02262	56.2614	58.5838	43.9424	74.815	72.2509	86.0518	56.793	74.8162	75.8514	93.8896	94.1201	57.2637	100.192	112.591	115.596	1.218978304	0.013969301	0.051704834
brown	Px_M15403	24.2287	36.945	55.7608	65.674	59.6945	195.248	48.714	41.685	66.3992	116.518	57.4161	33.8075	69.6735	189.546	204.034	2.221257293	0.011036224	0.042958007
brown	Px_M14670	54.9548	69.0375	37.7353	68.0292	34.7177	28.1935	59.9462	64.2188	76.0656	42.0341	37.838	63.191	35.3973	10.3542	13.2995	-1.422405297	0.005800625	0.02588989
brown	Px_M22582	1.72422	2.27003	0.613977	20.0482	24.4045	42.1977	12.2797	18.5001	20.1493	59.6175	29.289	9.67908	68.5303	79.742	85.5863	5.852410532	7.69E-22	1.52E-19
brown	Px_M27755	63.1308	57.4948	73.2002	47.605	24.2403	25.852	87.7044	35.0913	62.7227	52.9495	67.0146	97.138	35.1299	27.6555	26.7696	-0.991872806	0.047947616	0.133750357
brown	Px_M31867	32.9348	27.9568	23.9144	67.4058	66.2694	85.8838	57.2063	59.7552	66.5433	91.8927	66.533	53.6192	84.3869	130.797	138.551	2.260361551	0.000135254	0.001117582
brown	Px_M21357	39.1865	43.9647	44.1708	90.738	82.6526	105.279	95.383	92.3789	113.158	141.293	107.706	90.5849	134.646	168.341	168.939	2.066868637	4.49E-05	0.000433239
brown	Px_M04635	34.3629	34.7755	36.937	73.2215	65.9364	55.649	88.2879	83.6268	81.2866	116.957	97.8642	85.5039	99.8005	105.686	141.823	1.890156819	0.00037415	0.002657564
brown	Px_M09914	50.8128	79.105	40.6979	63.9333	39.2064	27.4825	35.5472	60.7037	63.4903	65.6197	40.1389	60.0693	23.0195	9.46336	25.4344	-1.414783791	0.006700351	0.029093133
brown	Px_M29505	64.91	43.14	44.9504	60.8035	74.1696	23.1146	42.3759	62.3418	43.803	31.6578	43.6028	34.789	18.3622	13.2555	10.6728	-1.754644454	0.001628152	0.009145927
brown	Px_M29299	208.829	226.931	215.522	219.059	190.952	188.9	224.853	189.034	212.646	189.512	197.865	242.31	174.426	141.354	138.111	-0.391016035	0.428119027	0.639208517
brown	Px_M13936	89.6325	127.148	172.233	123.665	64.533	76.4651	99.2429	112.93	113.991	101.96	100.359	109.325	82.7494	66.8575	62.1679	-0.754839278	0.121459357	0.267248666
brown	Px_M24677	142.51	129.311	108.223	159.296	150.237	159.491	145.682	173.597	172.111	187.091	167.137	163.257	212.275	207.341	212.604	0.888683175	0.0694895	0.176737536
brown	Px_M33618	33.3825	23.0321	27.0953	46.8474	50.5579	71.7816	40.6824	36.7753	53.4903	103.832	68.0812	44.4087	89.2713	110.146	108.622	2.054227753	6.09E-05	0.000561618
brown	Px_M12463	1.20443	3.17212	2.96546	12.1258	24.9392	26.5663	14.7811	22.5719	5.15017	43.2273	46.6954	3.4047	20.9232	43.5171	46.1084	4.13773293	8.89E-06	0.000104662
brown	Px_M13487	60.3293	31.2272	32.4073	62.5111	57.4665	81.2678	39.4542	79.4974	62.0274	58.8624	68.1975	31.4056	103.509	88.9654	78.3121	1.25306916	0.010494888	0.041237397
brown	Px_M11708	50.0924	55.6838	49.805	37.2633	58.8546	72.9059	34.6091	50.3563	43.0895	85.5773	55.4754	29.2596	91.6233	106.214	116.519	1.191222755	0.01803904	0.063409661
brown	Px_M25385	50.9037	61.7175	44.2498	56.1958	81.985	84.9931	45.3472	68.3196	64.9437	101.852	68.479	43.222	130.2	124.255	124.623	1.426352316	0.004541028	0.021273835
brown	Px_M02242	125.08	114.19	87.3614	135.379	144.554	153.785	140.619	142.495	161.937	189.305	143.083	148.376	169.872	191.007	215.914	0.996619433	0.042954682	0.123350472
brown	Px_M05239	53.965	121.468	74.7974	64.6634	85.7215	67.1317	79.8893	81.8376	61.8006	28.3221	49.1536	82.7322	47.0321	38.3518	34.2627	-0.931682063	0.049531535	0.137020268
brown	Px_M03847	12.0107	16.5337	16.9735	30.7698	29.3497	63.1547	34.0992	30.1232	50.5286	82.0271	52.9966	34.0462	47.6261	86.2183	91.7156	2.521381933	0.000369799	0.002632462
brown	Px_M28227	135.286	154.788	156.641	125.046	130.184	159.495	119.686	134.835	132.758	177.297	135.705	118.693	191.895	213.832	214.751	0.639550916	0.196008355	0.373692655
brown	Px_M03912	0	0	0	19.9718	5.64916	35.4178	16.1949	3.80966	38.6431	74.585	60.2125	1.34807	16.8756	89.2581	121.42	Inf	7.47E-08	1.47E-06
brown	Px_M04604	17.1465	28.5896	22.4273	41.5941	56.2599	109.634	29.6666	57.6326	46.5386	39.5891	56.0229	36.3856	85.7218	120.454	74.694	2.208026476	2.78E-05	0.000284996
brown	Px_M10406	14.4585	34.4972	22.686	15.4553	51.2512	117.682	43.1766	31.8532	13.8265	10.062	41.3517	25.7456	40.8241	83.8819	75.7498	1.705418706	0.010601152	0.041573979
brown	Px_M13770	54.2972	66.0477	85.217	35.6113	21.8157	19.7448	57.4256	49.5685	40.7308	24.9138	38.5579	58.4381	33.129	4.36044	5.03651	-2.350123116	1.15E-05	0.000130737
brown	Px_M14626	11.4622	7.83968	5.45662	64.8553	54.3044	63.6818	72.515	55.8332	81.2565	101.998	79.9512	73.441	87.1673	142.455	160.988	4.188436478	2.39E-07	4.15E-06
brown	Px_M19150	33.0941	53.0816	43.0177	41.5618	60.7779	48.2463	35.3799	69.6872	50.7157	94.5375	66.3255	28.9855	91.7685	103.896	133.213	1.535223979	0.002325647	0.012262023
brown	Px_M04532	90.4772	83.3256	97.6017	109.625	111.514	138.129	78.0436	111.433	94.3715	102.233	77.8036	84.76	118.685	135.339	121.274	0.625860896	0.213963893	0.397433623
brown	Px_M07495	14.6387	15.6834	15.8487	34.2198	36.045	80.6457	27.0769	31.1069	30.4674	52.096	34.7549	25.1685	50.6331	89.8341	92.6112	2.544238291	0.000199109	0.001553371
brown	Px_M35530	5.35953	10.7645	13.8495	26.809	32.7683	70.5655	24.6204	20.3645	30.236	53.7238	37.6824	16.3417	61.0858	100.199	91.1718	3.267855249	7.76E-07	1.20E-05
brown	Px_M25927	102.396	55.9743	52.0089	76.3411	59.4351	39.6356	99.2996	75.6978	67.9316	46.5109	65.0596	104.541	44.3821	19.7954	24.2333	-1.178932008	0.02310064	0.076747757
brown	Px_M14364	40.5648	53.1515	54.5431	74.6745	92.4045	116.307	68.737	81.9	74.2996	93.7693	79.6795	63.4814	134.909	131.306	114.551	1.503296649	0.00291371	0.014781724
brown	Px_M06382	1.21031	0.773054	0.905053	6.58463	20.1242	12.6282	17.3991	23.8756	9.844	58.1518	35.7573	11.6966	71.0611	76.6193	60.2477	6.312989174	5.14E-24	1.41E-21
brown	Px_M18544	3.64336	4.88889	4.72569	28.3429	12.2723	33.1748	20.7181	20.6937	34.1067	83.1841	38.1142	20.1586	50.9847	70.0602	67.401	4.013342516	1.19E-11	5.10E-10
brown	Px_M06046	1.67254	1.65694	0.82464	11.1751	24.3343	29.0483	22.1823	24.5941	17.6466	50.2612	40.4038	15.3853	51.2883	102.622	89.6959	6.089364978	2.25E-10	7.62E-09
brown	Px_M09437	31.3698	35.0963	31.1456	63.6711	86.5454	143.288	62.3462	55.2835	46.3132	57.45	66.3714	48.2809	64.1639	126.393	130.472	1.935648045	0.004090228	0.019573794
brown	Px_M15364	9.5823	7.41669	8.65041	25.1356	17.6246	51.8419	25.564	17.9663	35.0752	49.8868	38.2389	20.5611	47.9543	97.5057	83.92	3.367490792	1.95E-05	0.000208839
brown	Px_M30752	70.0264	96.3879	73.9258	68.5184	83.2071	53.6998	65.57	82.94	61.3275	86.3338	98.8283	65.5912	106.276	127.307	127.755	0.76488761	0.12779632	0.276713773
brown	Px_M24853	0.123027	0.0224517	0.0471787	3.14821	16.6156	15.9959	20.9495	11.1606	2.41534	52.0544	150.678	3.11459	77.0084	103.136	150.509	10.94162282	1.70E-17	1.81E-15
brown	Px_M19950	10.5438	11.797	10.349	26.3621	24.0853	44.8658	25.7144	23.6634	28.6524	48.7516	43.1498	15.5663	42.7936	68.7386	66.2628	2.641740624	1.57E-05	0.000171939
brown	Px_M09816	41.6813	57.678	57.3775	29.7048	33.2193	49.3744	19.6095	30.3998	30.6505	66.5804	39.2995	17.331	59.505	105.576	107.694	1.008299164	0.053942789	0.145958851
brown	Px_M24140	81.5309	74.6015	79.1907	65.2604	87.9567	115.533	60.7945	79.4844	63.8637	96.81	68.4941	58.5458	106.976	147.242	152.478	0.975626532	0.047098494	0.132132741
brown	Px_M16879	30.5386	19.1051	11.6854	52.744	57.9094	70.5739	50.7347	51.4652	55.5117	97.9957	71.0922	45.2108	93.5363	134.446	140.74	2.78172775	2.55E-06	3.44E-05
brown	Px_M35950	145.176	172.646	181.519	166.118	144.082	137.073	172.22	184.282	158.303	159.911	167.911	182.462	169.77	137.829	133.478	-0.050370882	0.914238443	0.99765581
brown	Px_M01505	22.3624	33.4838	48.8705	14.5422	28.5733	36.5265	22.3333	27.2452	13.4757	52.1817	56.3727	18.6833	76.8807	222.442	176.753	2.410336345	0.006164162	0.02715579
brown	Px_M19685	16.6637	27.876	40.3392	45.5724	28.7556	112.4	33.4251	43.2619	54.6228	95.2975	40.3877	27.0533	140.6	147.387	78.2512	2.227384303	1.83E-05	0.000196551
brown	Px_M13255	3.89336	4.18166	8.61215	28.3652	35.9616	84.7718	25.165	23.9232	27.3225	42.6803	27.2883	22.4316	49.1493	86.6321	74.3893	3.844007578	1.62E-07	2.93E-06
brown	Px_M14968	57.737	37.1394	36.1277	34.8764	50.1632	55.7885	30.9407	39.094	34.4095	106.529	53.3201	23.855	96.6958	222.8	231.4	2.298190139	0.003713534	0.018092969
brown	Px_M13501	70.1532	82.1761	94.9589	83.3679	91.6999	70.565	76.4196	96.058	78.9796	60.1028	73.418	55.8373	93.142	61.0614	48	-0.202411805	0.683427902	0.861772634
brown	Px_M12755	3.63575	4.23352	3.87578	1.60449	17.7513	28.9374	2.08841	19.1507	25.7778	31.0281	22.2115	2.62811	138.753	100.474	50.3261	4.700461738	2.55E-14	1.65E-12
brown	Px_M30687	5.34675	12.1968	11.458	29.8147	28.7823	45.0525	27.6225	24.8437	32.0988	47.9941	33.7423	17.5402	50.1359	75.5771	56.916	2.835375843	5.39E-07	8.59E-06
brown	Px_M03157	4.07172	2.27712	2.45547	28.3856	29.0803	102.632	40.2836	13.8912	25.7097	37.8269	40.9973	16.4813	55.2046	96.1188	89.6117	4.972775839	9.27E-10	2.78E-08
brown	Px_M20717	142.508	125.928	127.399	139.307	129.333	120.412	150.886	139.117	128.844	92.7703	109.283	163.106	108.479	73.5943	69.362	-0.549633483	0.272825357	0.470542847
brown	Px_M17613	53.2971	77.4487	58.3716	43.1824	64.2352	67.1887	32.697	63.1913	41.7495	62.3444	55.6642	32.1916	88.4892	114.177	105.911	0.885712312	0.084272042	0.203548922
brown	Px_M30024	49.2948	46.1076	49.1881	27.9532	23.0531	20.4314	50.5108	29.0336	31.7757	8.84705	24.7298	43.0277	19.9213	2.61737	1.76621	-2.673357354	5.40E-07	8.60E-06
brown	Px_M28748	3.23996	3.55075	1.34765	13.3076	24.082	17.2122	20.8275	39.4015	14.1833	32.6664	43.3942	33.8321	62.8511	62.5217	39.1486	4.471332119	5.48E-15	3.91E-13
brown	Px_M21277	8.75839	10.2682	5.49602	39.6082	46.1279	63.6735	38.4056	30.8013	41.9328	70.4481	56.8665	30.1482	56.4451	93.0463	105.249	3.59182687	3.97E-06	5.14E-05
brown	Px_M12941	66.7588	57.9313	58.9658	59.8465	64.7373	63.9436	43.5021	64.3373	39.4748	36.7358	39.8148	39.7085	38.6808	24.3527	28.605	-0.89075814	0.082106627	0.19970227
brown	Px_M14138	47.2568	33.2959	36.1975	21.1621	20.9256	100.734	19.1244	19.3149	21.6058	77.49	34.0895	16.4091	56.6294	228.146	237.006	2.415340947	0.01739895	0.061568973
brown	Px_M10103	0.540745	1.6917	1.59227	26.3708	36.6864	99.0982	19.5301	24.0292	28.03	35.6422	42.7922	14.1573	67.7275	101.668	86.1761	6.249737562	1.56E-17	1.67E-15
brown	Px_M09472	4.30992	3.67264	3.27823	50.1313	35.3696	30.9843	25.0122	36.5026	29.0956	60.3948	40.9693	14.4671	40.451	77.8774	71.6409	4.2854874	2.97E-07	5.06E-06
brown	Px_M02785	1.62795	9.86336	2.18501	5.04102	22.8514	19.8858	6.78572	17.7513	6.16385	49.4627	38.7151	3.01038	96.9683	275.605	234.099	5.72784506	1.08E-06	1.62E-05
brown	Px_M05324	88.9606	45.3864	47.5094	84.5368	94.1901	100.343	63.9278	83.4026	77.9697	110.959	95.3818	74.3538	117.958	128.413	121.128	1.170773186	0.019127122	0.066338728
brown	Px_M13983	32.0525	34.868	32.3369	49.4477	54.4899	65.4752	38.9667	53.7106	47.4	64.1893	47.8747	45.3845	74.2204	82.5022	71.7134	1.359500611	0.007282205	0.031054861
brown	Px_M35340	38.2966	25.7465	41.4328	40.7068	29.6105	24.7435	23.2152	25.0932	22.4463	6.38133	8.66647	22.1469	6.24758	1.61867	2.08662	-3.40309451	3.38E-09	9.01E-08
brown	Px_M21831	103.15	103.709	117.695	139.339	141.912	113.849	150.351	143.815	123.407	90.9947	109.326	123.176	121.723	70.5993	67.5624	-0.234383848	0.661435307	0.843563229
brown	Px_M11785	147.861	160.92	125.307	135.53	119.906	120.416	135.838	118.078	121.14	86.3596	105.888	121.943	106.379	82.3308	85.3777	-0.53232419	0.290509407	0.491073159
brown	Px_M23177	11.2013	8.46216	5.04329	18.8942	39.1077	47.5793	28.4885	41.4471	17.78	33.1135	55.4275	21.3143	34.9103	79.8158	59.6248	3.033499855	0.000260334	0.001959971
brown	Px_M17953	107.715	108.01	92.2639	95.1894	84.7578	77.1869	108.914	92.3529	91.5808	76.1367	73.293	99.9748	90.4162	54.7405	48.8136	-0.577401977	0.262293774	0.457957269
brown	Px_M21578	1.03214	5.34604	2.32827	33.5208	40.4948	65.982	27.1046	31.3846	34.5884	48.5946	43.455	20.2155	55.8152	120.391	107.191	5.25689002	6.95E-08	1.38E-06
brown	Px_M26622	8.47507	50.5518	65.0323	32.5845	45.3404	38.6039	18.2364	44.9479	12.4089	1.26629	16.8537	29.9821	4.53845	1.50144	5.43147	-3.296940837	0.009390624	0.037837932
brown	Px_M17155	0	0.231477	0	8.18272	13.7607	25.6033	8.86188	36.5858	14.3039	120.167	69.4661	1.04711	38.2411	172.771	301.399	11.43829909	7.63E-07	1.18E-05
brown	Px_M21430	109.832	134.482	172.095	132.56	134.802	119.014	149.08	139.211	147.121	129.192	155.605	137.617	151.513	104.592	93.502	-0.150585707	0.76577386	0.918406393
brown	Px_M00872	107.759	117.236	106.275	92.8049	91.4693	73.7495	80.0562	87.9879	93.1104	52.889	75.8154	97.3439	52.046	38.0358	41.3339	-1.20774836	0.015258891	0.055485781
brown	Px_M21948	3.86227	8.43042	5.68122	27.6642	29.4681	33.6829	25.2219	32.6798	45.201	90.0576	46.6917	24.5071	95.4703	114.844	117.62	4.371306359	7.89E-15	5.54E-13
brown	Px_M26360	49.802	33.0048	23.5591	63.4324	89.8406	100.99	53.9878	59.2655	53.9732	77.3173	63.3325	54.3068	89.5387	104.971	107.417	1.677888025	0.000744558	0.004766322
brown	Px_M18692	2.35205	4.16421	4.00501	44.5767	34.6261	64.3638	9.3118	20.3705	17.1071	18.0719	22.3967	9.62152	17.5875	82.0484	78.502	4.344315363	0.000779444	0.004957209
brown	Px_M10079	64.3421	176.052	135.275	127.249	142.199	115.448	114.836	139.548	112.13	88.4981	127.304	133.931	121.39	78.4852	79.8592	-0.313212935	0.496647254	0.705794472
brown	Px_M18456	54.8994	68.7402	34.7073	43.5964	56.5964	75.9704	43.9869	33.7875	36.5028	57.6843	51.3847	28.5059	56.8639	92.8907	86.0555	0.778414863	0.130260238	0.280420864
brown	Px_M16137	85.3804	54.6066	60.0698	82.6082	96.7589	93.559	64.3393	109.809	82.9494	80.587	70.9957	76.2727	109.484	101.154	98.3397	0.76788731	0.123247677	0.269878332
brown	Px_M03660	0.887313	1.10793	0.179088	4.61952	25.9526	8.75141	14.3784	30.691	5.56661	38.1631	56.8122	6.8881	39.8577	59.4916	28.1344	6.042450453	1.63E-10	5.69E-09
brown	Px_M10309	109.04	65.4065	54.0062	86.9672	86.1014	69.6013	85.2447	88.6426	83.0789	85.6485	77.542	109.164	61.9518	52.0494	56.6973	-0.280069585	0.595901856	0.792981649
brown	Px_M00567	0.329065	0.600522	0.157738	41.3071	20.0809	32.7832	19.3373	32.5223	43.6941	100.643	48.9105	25.3996	40.3597	88.8017	116.449	8.072118491	5.14E-09	1.31E-07
brown	Px_M29080	66.782	96.3385	130.187	84.7396	57.0178	70.4477	73.8783	65.9819	95.2614	80.2992	66.3853	73.2842	39.4854	28.467	45.4737	-1.220503171	0.018952893	0.065868905
brown	Px_M28376	6.98535	7.39371	5.28607	51.092	40.4378	39.7766	52.4323	48.5879	62.3661	129.713	86.2345	57.2048	65.8057	98.0809	112.267	4.015839733	7.50E-08	1.48E-06
brown	Px_M07057	2.38507	4.15728	4.98356	21.5016	21.8672	44.4966	19.7703	18.608	20.8683	34.7481	26.3606	14.0687	36.5423	53.7161	55.0702	3.848134609	6.96E-09	1.73E-07
brown	Px_M18050	7.49229	7.7195	8.94868	19.5182	25.5043	62.8156	19.7959	16.5434	22.1806	43.5669	33.3192	15.4112	40.089	82.3939	78.8367	3.272608105	5.20E-05	0.000491182
brown	Px_M05719	18.9947	29.2622	16.5738	23.2735	29.7921	104.357	20.2995	14.6249	32.1287	121.419	41.9815	14.7512	69.1858	137.765	169.448	2.772183859	0.001275064	0.007477457
brown	Px_M35782	5.50659	9.35756	9.16443	40.696	39.0752	89.3196	24.8373	31.2133	37.3629	48.7974	39.2434	26.7814	52.2851	116.334	95.7131	3.675174179	2.30E-05	0.000240961
brown	Px_M21451	63.3795	51.3587	37.1468	20.2034	32.8936	16.6107	39.2991	31.1528	24.1531	7.14296	20.5859	45.459	10.9489	5.5997	3.81749	-2.847056654	6.40E-08	1.28E-06
brown	Px_M18387	3.98023	3.75494	4.1608	16.6103	17.3011	33.0874	13.1013	18.5428	17.0285	30.7889	23.9365	13.4402	42.5256	61.3666	53.2343	3.903169322	4.50E-11	1.74E-09
brown	Px_M34641	33.5949	34.0249	56.4635	35.5214	50.3069	127.064	22.4771	25.202	31.5756	60.9717	30.84	18.1822	44.005	130.286	145.999	1.607938125	0.050804495	0.139509014
brown	Px_M09720	87.4356	86.3511	64.1952	79.5485	84.9881	81.307	61.9672	80.8632	77.7527	125.218	98.0218	62.1583	117.842	159.503	165.578	1.08518796	0.028585099	0.090542403
brown	Px_M20745	46.8838	50.237	51.9962	64.3717	54.4712	67.7687	64.0045	62.2582	78.0859	88.782	72.363	64.9453	81.1467	93.4351	102.298	1.066717905	0.03013288	0.094289014
brown	Px_M08802	0.97334	0.88814	0.349929	9.32063	19.5297	4.99624	12.3184	21.8474	13.8627	167.022	29.5952	10.6467	48.9384	131.016	170.603	7.563636485	1.78E-07	3.18E-06
brown	Px_M24449	4.8667	23.9304	6.30737	4.36053	19.7542	38.5729	10.4588	17.7379	1.57979	11.5717	37.9197	6.74561	53.9857	46.2482	44.6459	2.20241496	8.61E-05	0.0007578
brown	Px_M28420	63.2292	58.1472	55.1562	41.2874	34.7853	33.9693	59.9219	50.1149	47.2869	42.3633	40.1169	56.5794	28.1091	18.7168	26.5205	-1.132567789	0.025662184	0.083380324
brown	Px_M31622	3.37579	6.16059	1.26641	16.0966	10.3988	7.64012	17.7281	17.2661	34.1325	77.319	52.3575	24.5563	30.5175	37.4504	83.9593	4.059352775	0.001820998	0.010014869
[truncated: 974 more rows]

## Sheet: Supplementary Table S8
Supplementary Table S8. Expression of 16 hub genes
[truncated: 17 more rows]
